# Supplementary material for: Characterization of Yeast Extracellular Vesicles: Evidence for the Participation of Different Pathways of Cellular Traffic in Vesicle Biogenesis
Source: PLoS One. 2010 Jun 14;5(6):e11113. doi: 10.1371/journal.pone.0011113 (PMC2885426; doi:10.1371/journal.pone.0011113)
Supplement: Table S4 — Detailed information of peptide identification. (0.72 MB XLS) [file pone.0011113.s004.xls]

## Sheet: Plan1
M* - oxidized methionine residue
Protein group	Protein number	Protein	Peptide sequence	Cont	M+H	Delta M	z	Probability	Sf	Xcorr	DCn	Sp	RSp	Ions	Count	TIC
1	1	YLR044C PDC1 SGDID:S000004034_ Chr XII from 234082-232391_ reverse complement_ Verified ORF_ "Major of three pyruvate decarboxylase isozymes_ key enzyme in alcoholic fermentation_ decarboxylates pyruvate to acetaldehyde; subject to glucose-_ ethanol-_ and autoregulation; involved in amino acid catabolism"
			LLQTPIDMSLKPNDAESEKEVIDTILALVK	34	3323.8	1.58	3	1.11e-16	0	7.351	0.733	1087	1	38/116	0	7429
			MIEIMLPVFDAPQNLVEQAK	34	2286.19	0.76	2	5.55e-15	0	6.303	0.576	1339.7	1	27/38	0	4106
			LIDLTQFPAFVTPMGK	54	1777.96	0.92	3	1.11e-16	0	5.936	0.683	3393.9	1	38/60	0	7701
			WAGNANELNAAYAADGYAR	140	1997.91	0.72	2	4.44e-15	0	5.891	0.748	2130.9	1	24/36	2	9730
			M*SANISETTAMITDIATAPAEIDR	25	2538.21	1.37	2	5.55e-15	0	5.787	0.213	1275.4	1	26/46	0	6596
			M*IEIMLPVFDAPQNLVEQAK	34	2302.18	1.49	2	5.55e-15	0	5.767	0.062	889.3	1	23/38	0	4485
			WGLKPYLFVLNNDGYTIEK	76	2270.19	1.19	3	1.55e-14	0	5.719	0.403	1804.3	1	31/72	1	8226
			LLQTPIDM*SLKPNDAESEKEVIDTILALVK	16	3339.8	0.87	3	5.55e-15	0	5.701	0.619	683.7	1	34/116	0	6835
			KLIDLTQFPAFVTPMGK	37	1906.05	0.8	2	8.88e-15	0	5.604	0.59	1775.9	1	22/32	0	8584
			MIEIM*LPVFDAPQNLVEQAK	30	2302.18	0.94	3	5.55e-15	0	5.45	0.609	2012.2	2	33/76	0	9158
			LIDLTQFPAFVTPM*GK	57	1793.95	0.65	3	1.11e-16	0	5.444	0.563	2183.6	1	32/60	0	8306
			MSANISETTAMITDIATAPAEIDR	50	2522.21	1.84	2	5.55e-15	0	5.418	0.705	1187.9	1	26/46	0	6479
			QVNVNTVFGLPGDFNLSLLDK	54	2290.21	1.95	2	5.55e-15	0	5.327	0.612	755.5	1	25/40	0	4207
			AQYNEIQGWDHLSLLPTFGAK	56	2388.2	1.73	2	5.55e-15	0	5.21	0.583	1044.1	1	23/40	0	5811
			KLIDLTQFPAFVTPM*GK	24	1922.05	1.9	2	1.8e-12	0	5.198	0.603	884.2	1	20/32	0	6352
			TTYVTQRPVYLGLPANLVDLNVPAK	56	2742.52	0.83	3	1.91e-13	0	5.143	0.327	815.3	1	36/96	0	4297
			LKQVNVNTVFGLPGDFNLSLLDK	1	2531.39	0.96	3	3.36e-12	0	4.886	0.595	700.4	1	32/88	0	4637
			NPVILADACCSR	20	1375.65	1.59	2	5.55e-15	0	4.87	0.471	2257.6	1	20/22	0	7016
			VATTGEWDKLTQDK	9	1591.8	0.83	2	3.36e-12	0	4.835	0.566	1611	1	20/26	0	8621
			MSANISETTAM*ITDIATAPAEIDR	24	2538.21	0.31	2	5.55e-15	0	4.813	0.217	718.3	1	21/46	0	6261
			LLQTPIDMSLKPNDAESEK	4	2129.08	1.76	2	1.8e-12	0	4.628	0.54	593.3	1	18/36	0	6984
			QLLLHHTLGNGDFTVFHR	15	2105.1	1.38	3	3.31e-08	0	4.402	0.548	494.7	1	27/68	3	4152
			YGGVYVGTLSKPEVK	27	1596.86	0.5	2	5.55e-15	0	4.204	0.6	1042.7	1	19/28	0	6577
			TPANAAVPASTPLK	34	1337.74	0.69	2	5.55e-15	0	4.16	0.628	839.5	1	19/26	0	4910
			QVNVNTVFGLPGDFNLSLLDKIYEVEGMR	2	3267.67	0.77	3	8.88e-15	0	3.684	0.326	400	1	24/112	0	8625
			EAVESADLILSVGALLSDFNTGSFSYSYK	2	3083.51	0.45	2	1.8e-12	0	3.565	0.111	371.6	1	17/56	0	7078
			EVIDTILALVK	21	1213.74	0.73	2	5.55e-15	0	3.564	0.365	1191.6	1	16/20	0	8251
			VILFIGDGSLQLTVQEISTMIR	2	2433.34	1.19	2	7.63e-13	0	3.382	0.628	348.3	1	15/42	2	8116
			VILFIGDGSLQLTVQEISTM*IR	2	2449.34	1.92	3	1.55e-14	0	3.219	0.423	504	1	27/84	2	5721
			LLTTIADAAK	17	1016.6	1.54	2	1.11e-16	0	3.189	0.426	746.1	1	17/18	0	3355
			YGGVYVGTLSK	1	1143.6	0.67	2	4.44e-15	0	3.024	0.512	1116.6	1	17/20	0	5846
			LLQTPIDM*SLKPNDAESEK	1	2145.07	1.28	2	5.55e-15	0	3.023	0.421	146.2	1	14/36	0	4946
			IYEVEGMR	2	996.48	1.94	2	5.55e-15	0	2.453	0.291	536.2	1	2010-11-14	0	4638
			NATFPGVQMK	2	1092.55	-0.09	1	5.55e-15	0	2.266	0.339	275.9	1	2010-11-18	1	3667
2	1	YFR053C HXK1 SGDID:S000001949_ Chr VI from 255036-253579_ reverse complement_ Verified ORF_ "Hexokinase isoenzyme 1_ a cytosolic protein that catalyzes phosphorylation of glucose during glucose metabolism; expression is highest during growth on non-glucose carbon sources; glucose-induced repression involves the hexokinase Hxk2p"
			IEDDPFENLEDTDDIFQK	26	2182.97	1.53	3	6.56e-13	0	6.365	0.367	2888.6	1	35/68	0	9804
			ELMDEIHQLEDMFTVDSETLRK	5	2679.26	-0.51	3	2.26e-12	0	5.833	0.548	1509.5	1	33/84	0	9261
			TKYDVAVDEQSPRPGQQAFEK	13	2393.17	0.69	2	2.26e-12	0	5.34	0.639	1301.9	1	23/40	0	7998
			HQEELWSFIADSLKDFMVEQELLNTK	3	3150.55	1.8	3	1.27e-11	0	5.289	0.477	1230.4	1	33/100	0	9122
			DPITIVPAEDGSGAGAAVIAALSEK	4	2352.23	0.54	2	1.01e-13	0	5.012	0.477	1285	1	31/48	0	4792
			DTLPLGFTFSYPASQNK	28	1885.93	1.74	2	3.11e-14	0	5.007	0.524	1123.9	1	23/32	0	5403
			TGHIAADGSVYNKYPGFK	8	1924.96	0.77	2	1.01e-13	0	4.816	0.685	2198.3	1	26/34	0	8671
			HQEELWSFIADSLK	21	1702.84	1.29	2	1.01e-13	0	4.743	0.536	1689	1	22/26	0	6544
			GFDIPNVEGHDVVPLLQNEISK	12	2420.25	1.36	3	1.01e-13	0	4.597	0.572	1196.1	1	30/84	0	7526
			LADDIPSNSPM*AINCEYGSFDNEHLVLPR	8	3290.51	1.17	3	1.33e-14	0	4.54	0.457	252.6	1	28/112	0	3365
			YDVAVDEQSPRPGQQAFEK	9	2164.03	0.44	2	3.11e-14	0	4.531	0.66	765.3	1	18/36	0	8020
			ELMDEIHQLEDMFTVDSETLR	8	2551.17	1.34	3	2.26e-12	0	4.518	0.506	1016.2	1	28/80	0	8273
			LADDIPSNSPMAINCEYGSFDNEHLVLPR	11	3274.51	1.95	3	3.11e-14	0	4.373	0.416	378	1	35/112	0	2879
			ESGNYLAIDLGGTNLR	9	1692.86	1.79	2	1.01e-13	0	4.365	0.441	1178.5	1	19/30	0	8356
			KGGNIPMIPGWVMEFPTGK	14	2059.05	1.14	2	2.26e-12	0	4.312	0.222	928.2	1	20/36	0	6225
			KGGNIPM*IPGWVMEFPTGK	5	2075.05	0.03	3	6.56e-13	0	4.284	0.185	2064.4	1	35/72	0	7974
			DFMVEQELLNTK	8	1466.72	0.96	2	2.26e-12	0	4.2	0.48	1476.4	1	18/22	0	7356
			MTSGYYLGELLR	11	1402.7	0.14	2	1.33e-14	0	3.972	0.432	975.1	1	17/22	0	6572
			GGNIPMIPGWVMEFPTGK	5	1930.96	1.5	2	6.56e-13	0	3.895	0.152	358	2	15/34	0	5739
			LKQPYIM*DTSYPAR	4	1698.85	1.76	3	1.01e-13	0	3.696	0.513	1118.4	1	24/52	0	8842
			DFM*VEQELLNTK	1	1482.71	0.41	2	1.01e-13	0	3.592	0.337	706.9	1	15/22	0	6915
			ELMDEIHQLEDM*FTVDSETLR	6	2567.16	1.22	3	3.11e-14	0	3.578	0.339	768.5	2	24/80	0	8499
			ELM*DEIHQLEDMFTVDSETLR	4	2567.16	0.79	3	6.56e-13	0	3.569	0.203	586.6	1	23/80	0	8303
			ELM*DEIHQLEDMFTVDSETLRK	1	2695.26	0.55	3	1.01e-13	0	3.521	0.205	384	1	23/84	0	6778
			LVLLELNEK	11	1070.65	1.65	2	1.01e-13	0	3.473	0.278	756	1	14/16	0	3613
			KGGNIPMIPGWVM*EFPTGK	4	2075.05	1.65	3	2.26e-12	0	3.45	0.205	865.3	1	27/72	0	7460
			LAVCGIAAICQK	11	1303.69	1.75	2	1.33e-14	0	3.444	0.541	1614.4	1	16/22	0	10437
			GFDIPNVEGHDVVPLLQNEISKR	3	2576.35	0.54	3	1.01e-13	0	3.275	0.342	503.9	1	32/88	0	3667
			GGNIPM*IPGWVMEFPTGK	2	1946.95	0.32	2	3.11e-14	0	3.062	0.275	349.6	1	14/34	0	7425
			M*TSGYYLGELLR	3	1418.7	0.65	2	3.11e-12	0	2.86	0.392	603	1	13/22	0	8550
			HFIDELNK	1	1015.52	1.01	2	2.26e-12	0	2.269	0.254	649.8	4	2010-11-14	0	8442
			GGNIPMIPGWVM*EFPTGK	1	1946.95	0.32	2	3.11e-14	0	2.22	0.376	119.7	13	1934-09-01	0	7425
			M*GVIFGTGVNGAFYDVVSDIEK	2	2334.13	1.57	2	2.26e-12	0	2.124	0.149	43.2	86	1942-07-01	0	7865
3	1	YER091C MET6 SGDID:S000000893_ Chr V from 342163-339860_ reverse complement_ Verified ORF_ "Cobalamin-independent methionine synthase_ involved in amino acid biosynthesis; requires a minimum of two glutamates on the methyltetrahydrofolate substrate_ similar to bacterial metE homologs"
			LASAGATEVQIDEPVLVLDLPANAQAAIK	3	2917.59	0.93	3	1e-30	0	6.197	0.555	1300.3	1	39/112	0	5997
			YVRPPIIVGDLSRPK	3	1710.01	0.64	3	2.14e-08	0	5.462	0.522	2546.7	1	33/56	0	7011
			VVVATSSSLLHTPVDLNNETK	9	2224.18	1.31	3	2.78e-14	0	5.101	0.652	1000.2	1	35/80	0	4250
			VFNLPLFPTTTIGSFPQTK	20	2108.14	1.56	2	2.78e-14	0	4.951	0.448	1443.8	1	26/36	0	5102
			TQAMQLALALRDEVNDLEAAGIK	7	2470.3	0.49	3	1e-30	0	4.805	0.558	964.8	1	36/88	0	4161
			APEQFDEVVAAIGNK	18	1587.8	0.11	2	2.78e-14	0	4.504	0.656	2045.6	1	21/28	0	9020
			YDLSPIDTLFAMGR	12	1598.79	0.34	2	1e-30	0	4.412	0.61	953.9	1	20/26	0	4334
			ELGIHTRPVLLGPVSYLFLGK	5	2309.34	1.42	3	5.99e-09	0	4.359	0.53	750.4	1	28/80	0	6359
			GLPVAALHVDFVR	7	1393.8	1.11	2	2.14e-08	0	4.306	0.629	1165.1	1	20/24	0	5351
			TQIHSHFCYSDLDPNHIK	1	2212.02	1.22	3	2.81e-07	0	4.225	0.536	582.8	1	24/68	0	7475
			NVSGQDVAAALEANAK	5	1557.79	0.71	2	2.14e-08	0	4.023	0.456	1240.5	1	20/30	0	8622
			KAYTYFGEQSNLPK	2	1645.82	0.86	2	1e-30	0	3.794	0.58	1642.9	1	20/26	0	8590
			AYTYFGEQSNLPK	2	1517.73	0.77	2	2.78e-14	0	3.74	0.425	1196.7	1	19/24	0	7345
			NYPNHIGLGLFDIHSPR	5	1950	1.42	2	2.14e-08	0	3.71	0.486	1172.9	1	22/32	0	6614
			SAYYTWAAEAFR	9	1435.66	-0.14	2	4.07e-11	0	3.621	0.528	1859.6	1	18/22	0	10567
			GMLTGPITCLR	3	1218.63	1.7	2	2.78e-14	0	3.582	0.473	924	1	16/20	0	5705
			ITLATYFGTVVPNLDAIK	4	1936.08	0.08	2	1e-30	0	3.294	0.44	288.1	1	13/34	0	6330
			DEVNDLEAAGIK	3	1273.63	0.71	2	2.78e-14	0	3.2	0.392	988.5	1	17/22	0	7072
			AVDVTALEMVK	4	1175.63	0.62	2	2.78e-14	0	3.148	0.481	1570.2	1	17/20	0	8753
			VIQVDEPALR	5	1139.64	0.69	2	2.78e-14	0	3.027	0.403	1341.7	1	16/18	0	6322
			LSLTHMVEAAK	1	1199.65	0.63	2	2.78e-14	0	2.924	0.377	516.6	1	13/20	0	6000
			AVDVTALEM*VK	2	1191.63	1.84	2	2.78e-14	0	2.766	0.411	464.7	1	15/20	0	4437
			YDLSPIDTLFAM*GR	1	1614.78	-1.17	2	4.07e-11	0	2.677	0.389	421.2	1	13/26	0	8203
			GFFSFATQK	1	1032.51	0.75	2	4.07e-11	0	2.58	0.472	1066.7	1	14/16	0	7398
			ALDADVVSIEFSK	2	1393.72	0.59	2	2.78e-14	0	2.578	0.508	421.1	1	13/24	0	7370
			KDDANYIAEFK	1	1313.64	0.03	2	2.78e-14	0	2.443	0.283	625	1	14/20	0	6682
			DDANYIAEFK	1	1185.54	-0.06	2	2.78e-14	0	2.443	0.456	719.7	1	14/18	0	6371
			ITVDELFK	3	964.53	0.95	2	2.78e-14	0	2.32	0.246	428.5	1	2010-12-14	0	2998
			FWVNPDCGLK	3	1235.59	0.47	2	2.78e-14	0	2.318	0.12	1006.4	1	15/18	0	5719
4	1	YHR174W ENO2 SGDID:S000001217_ Chr VIII from 451327-452640_ Verified ORF_ "Enolase II_ a phosphopyruvate hydratase that catalyzes the conversion of 2-phosphoglycerate to phosphoenolpyruvate during glycolysis and the reverse reaction during gluconeogenesis; expression is induced in response to glucose"
			RYPIVSIEDPFAEDDWEAWSHFFK	40	2984.39	1.82	3	1e-30	0	7.589	0.663	1581.3	1	38/92	1	6099
			YPIVSIEDPFAEDDWEAWSHFFK	58	2828.29	-0.43	3	1e-30	0	7.092	0.722	1850.7	1	41/88	1	5574
			RYGASAGNVGDEGGVAPNIQTAEEALDLIVDAIK	33	3413.72	1.21	3	1e-30	0	6.895	0.618	1750	1	43/132	1	8336
			YGASAGNVGDEGGVAPNIQTAEEALDLIVDAIK	63	3257.62	0.75	3	1e-30	0	6.831	0.71	1813	1	43/128	1	8703
			TAGIQIVADDLTVTNPAR	176	1854.99	1.78	2	1.02e-11	0	6.036	0.641	2762.4	1	26/34	0	8920
			SGETEDTFIADLVVGLR	418	1821.92	1.84	2	1e-30	0	5.918	0.706	2593.9	1	24/32	1	9398
			WLTGVELADMYHSLMK	28	1893.92	0.35	2	2.36e-10	0	5.694	0.682	2194	1	23/30	0	8429
			GVM*NAVNNVNNVIAAAFVK	52	1961.03	1.43	2	2.03e-11	0	5.669	0.639	3143.4	1	28/36	0	9093
			GVMNAVNNVNNVIAAAFVK	84	1945.03	1.17	2	2.03e-11	0	5.44	0.674	2653	1	27/36	0	8886
			SIVPSGASTGVHEALEMR	32	1840.92	1.77	2	1e-30	0	5.385	0.686	809.3	1	25/34	1	3726
			LGANAILGVSM*AAAR	62	1430.78	1.28	3	8.49e-12	0	5.208	0.588	3722.2	1	35/56	0	9963
			SIVPSGASTGVHEALEMRDEDK	5	2328.11	0.47	2	9.23e-13	0	5.127	0.719	854.9	1	21/42	0	6809
			WLTGVELADMYHSLM*K	25	1909.92	1.25	2	9.23e-13	0	5.021	0.44	1364.6	1	23/30	0	5795
			SIVPSGASTGVHEALEM*R	12	1856.92	0.55	2	1e-30	0	4.928	0.626	713.8	1	22/34	1	4874
			AAQDSFAANWGVMVSHR	29	1846.87	0.83	2	9.56e-12	0	4.83	0.408	759.8	1	22/32	0	5070
			LGANAILGVSMAAAR	133	1414.78	1.09	3	9.56e-12	0	4.624	0.568	1602.6	1	31/56	0	6087
			IEEELGDKAVYAGENFHHGDK	3	2358.1	0.99	3	1.15e-13	0	4.603	0.408	548.5	2	24/80	0	8987
			WLTGVELADM*YHSLMK	24	1909.92	0.51	2	2.03e-11	0	4.266	0.383	631	1	18/30	0	5845
			AVYAGENFHHGDKL	8	1557.74	0.56	2	6.44e-11	0	4.141	0.509	1149.8	1	19/26	0	6777
			GNPTVEVELTTEK	76	1416.72	1.54	2	1e-30	0	4.14	0.53	941.9	1	19/24	1	5126
			IGLDCASSEFFK	76	1373.64	0.77	2	1e-30	0	4.002	0.565	1494.5	1	18/22	1	6535
			YDLDFKNPESDK	12	1470.67	0.62	2	9.23e-13	0	3.925	0.502	1463.3	1	19/22	0	6953
			VNQIGTLSESIK	56	1288.71	0.85	2	1.11e-15	0	3.814	0.462	1221	1	19/22	1	5552
			AAQDSFAANWGVM*VSHR	1	1862.86	0.57	2	9.23e-13	0	3.609	0.413	606	1	19/32	0	5812
			AVDDFLLSLDGTANK	3	1578.8	0.27	2	6.44e-11	0	3.262	0.283	1064.3	2	19/28	0	7988
			IGSEVYHNLK	2	1159.61	1.89	2	1e-30	0	3.057	0.341	1062.9	1	14/18	1	10379
			SKLGANAILGVSM*AAAR	1	1645.91	0.31	3	9.23e-13	0	2.533	0.258	492	1	22/64	0	6548
			SVYDSRGNPTVEVELTTEK	1	2124.05	1.24	3	1e-30	0	2.532	0.479	156.8	2	15/72	1	5398
			AADALLLK	1	814.5	1.02	2	1e-30	0	2.218	0.284	639.8	1	2010-12-14	1	4217
5	1	YGL253W HXK2 SGDID:S000003222_ Chr VII from 23935-25395_ Verified ORF_ "Hexokinase isoenzyme 2 that catalyzes phosphorylation of glucose in the cytosol; predominant hexokinase during growth on glucose; functions in the nucleus to repress expression of HXK1 and GLK1 and to induce expression of its own gene"
			IVPAEDGSGAGAAVIAALAQK	26	1909.04	0.68	2	3.33e-15	0	6.025	0.593	945.3	1	28/40	0	3759
			IEEDPFENLEDTDDLFQNEFGINTTVQER	7	3457.56	1.64	3	2.89e-14	0	5.817	0.591	1420.3	1	33/112	0	11589
			TTQNPDELWEFIADSLK	41	2006.97	1.69	2	3.77e-14	0	5.748	0.621	1656	1	24/32	0	6372
			NIPIEVVALINDTTGTLVASYYTDPETK	15	3037.56	1.32	3	3.31e-12	0	5.12	0.601	1467.4	1	34/108	0	10114
			TKYDITIDEESPRPGQQTFEK	13	2482.21	1.36	2	4.44e-15	0	4.777	0.52	933.5	1	19/40	0	9227
			AFIDEQFPQGISEPIPLGFTFSFPASQNK	10	3212.59	1.74	2	3.33e-15	0	4.591	0.707	953.2	1	24/56	0	6431
			DIYGWTQTSLDDYPIK	18	1914.91	1.34	2	1.78e-14	0	4.469	0.463	1965.7	1	20/30	0	10824
			ESGDFLAIDLGGTNLR	21	1677.84	0.47	2	5.18e-09	0	4.408	0.348	1452.4	1	21/30	0	8123
			MSSGYYLGEILR	13	1388.69	1.82	2	2.89e-14	0	4.346	0.497	1204.9	1	18/22	0	5811
			KGGNIPMIPGWVM*DFPTGK	14	2061.03	-0.82	3	1.33e-14	0	4.299	0.212	1464.9	1	31/72	0	6501
			KGGNIPMIPGWVMDFPTGK	13	2045.03	0.49	3	4.44e-15	0	4.106	0.448	885.1	1	28/72	0	5821
			GFDIPNIENHDVVPMLQK	15	2066.04	1.69	2	1.78e-14	0	4.077	0.597	981.3	1	22/34	0	5957
			YDITIDEESPRPGQQTFEK	2	2253.07	0.87	2	4.44e-15	0	3.837	0.552	852.9	1	18/36	0	9737
			IFTVPTETLQAVTK	27	1547.87	0.65	2	2.89e-14	0	3.778	0.476	851.1	1	22/26	0	3431
			FDKPFVMDTSYPAR	9	1673.8	0.4	2	1.78e-14	0	3.748	0.52	1046.7	1	20/26	0	6042
			ELMQQIENFEK	11	1408.68	1.88	2	1.98e-08	0	3.599	0.347	864.6	1	15/20	0	8087
			LSDDIPPSAPMAINCEYGSFDNEHVVLPR	9	3243.51	1.05	3	3.33e-15	0	3.403	0.284	337.4	1	32/112	0	3524
			M*SSGYYLGEILR	23	1404.68	0.56	2	4.44e-15	0	3.395	0.493	982.9	1	16/22	0	8289
			KGGNIPM*IPGWVMDFPTGK	2	2061.03	-0.55	3	3.31e-12	0	3.308	0.426	716	1	25/72	0	9229
			GGNIPMIPGWVM*DFPTGK	4	1932.93	-0.48	2	3.77e-14	0	3.302	0.463	428.4	1	16/34	0	5739
			ELM*QQIENFEK	8	1424.67	1.42	2	1.78e-14	0	3.115	0.316	655.7	1	13/20	0	9606
			TGHIAADGSVYNR	1	1360.66	0.87	3	4.44e-15	0	2.97	0.28	595.9	1	22/48	0	5292
			FDKPFVM*DTSYPAR	5	1689.79	0.48	3	4.44e-15	0	2.953	0.461	159.7	37	16/52	0	4861
			GGNIPM*IPGWVMDFPTGK	2	1932.93	0.28	2	5.18e-09	0	2.891	0.265	505.9	1	15/34	0	8087
			GGNIPMIPGWVMDFPTGK	1	1916.94	0.41	3	3.77e-14	0	2.818	0.149	321.1	11	18/68	0	5094
			LSDDIPPSAPM*AINCEYGSFDNEHVVLPR	1	3259.5	0.66	3	3.33e-15	0	2.75	0.353	130.8	2	22/112	0	3998
			LALMDMYK	5	984.49	0.97	2	3.77e-14	0	2.45	0.347	581.6	1	13/14	0	3194
			LSVCGIAAICQK	3	1319.68	-0.94	2	4.44e-15	0	2.381	0.271	948	1	15/22	0	9334
6	1	YLL024C SSA2 SGDID:S000003947_ Chr XII from 97484-95565_ reverse complement_ Verified ORF_ "ATP binding protein involved in protein folding and vacuolar import of proteins; member of heat shock protein 70 (HSP70) family; associated with the chaperonin-containing T-complex; present in the cytoplasm_ vacuolar membrane and cell wall"
			SINPDEAVAYGAAVQAAILTGDESSK	13	2577.27	0.53	2	1.25e-13	0	5.908	0.745	2091.1	1	26/50	1	11405
			IINEPTAAAIAYGLDK	22	1659.9	-0.88	2	2.01e-13	0	5.103	0.685	1637.6	1	25/30	3	4691
			KSEVFSTYADNQPGVLIQVFEGER	4	2713.35	1.53	3	1.5e-09	0	4.76	0.586	1695.9	1	32/92	1	10747
			SQVDEIVLVGGSTR	16	1459.78	0.55	2	1.25e-13	0	4.366	0.115	1739.1	1	22/26	1	6625
			LIDVDGKPQIQVEFK	20	1728.95	0.69	2	1.94e-11	0	4.234	0.523	1092.8	1	22/28	1	4772
			IINEPTAAAIAYGLDKK	6	1787.99	0.79	2	1.21e-13	0	4.203	0.515	1112.5	1	22/32	3	6031
			VNDAVVTVPAYFNDSQR	20	1894.93	0.98	2	4.21e-11	0	4.046	0.63	676.2	1	21/32	1	4151
			EEFDDQLKELQEVANPIMSK	1	2363.14	-0.15	3	1.01e-06	0	3.957	0.457	639.6	1	24/76	0	8378
			DAGTIAGLNVLR	8	1199.67	1.19	2	2.01e-13	0	3.869	0.408	1828	1	21/22	3	6068
			ARFEELCADLFR	32	1526.74	1.45	3	1.21e-13	0	3.789	0.446	1724	1	28/44	3	6530
			FEELCADLFR	23	1299.6	0.62	2	1.21e-13	0	3.72	0.478	1385.7	1	16/18	3	6136
			NQAAM*NPANTVFDAK	10	1607.75	0.37	2	2.63e-07	0	3.715	0.599	817.1	2	19/28	0	6233
			ELQEVANPIM*SK	3	1374.69	0.66	2	5.96e-05	0	3.586	0.389	823.7	2	15/22	0	8385
			NQAAMNPANTVFDAK	5	1591.75	1.15	2	7.42e-06	0	3.555	0.55	713.5	1	18/28	0	6877
			NFTPEQISSMVLGK	15	1550.79	-0.06	2	1.21e-13	0	3.378	0.513	635.5	1	18/26	1	4248
			NQLESIAYSLK	22	1265.67	0.24	2	2.01e-13	0	3.338	0.22	1279.1	1	17/20	1	6078
			LVNHFIQEFK	30	1274.69	0.53	3	1.17e-13	0	3.228	0.451	651.5	1	20/36	1	5406
			NFTPEQISSM*VLGK	6	1566.78	1.01	2	1.21e-13	0	3.145	0.426	689.8	1	17/26	1	6586
			FELSGIPPAPR	11	1183.65	1.7	2	4.21e-11	0	3.095	0.419	592	1	14/20	3	4528
			LYQAGGAPEGAAPGGFPGGAPPAPEAEGPTVEEVD	2	3262.52	0.99	3	0.000302	0	3.084	0.472	218.2	5	24/136	0	8572
			TQDLLLLDVAPLSLGIETAGGVMTK	2	2555.4	-0.36	3	1.25e-13	0	2.987	0.481	812	1	26/96	1	10689
			NFNDPEVQGDMK	1	1393.61	0.92	2	3.03e-07	0	2.905	0.329	692.3	1	15/22	0	6795
			ELQEVANPIMSK	8	1358.7	0.58	2	1.01e-06	0	2.877	0.098	792.4	1	15/22	0	7613
			TTPSFVGFTDTER	3	1457.69	-0.1	2	2.63e-07	0	2.796	0.427	275.4	1	13/24	0	4006
			LVTDYFNGKEPNR	5	1552.78	1.73	2	2.01e-13	0	2.701	0.308	571.8	1	14/24	1	7756
			MKETAESYLGAK	2	1327.66	1.07	2	1.94e-11	0	2.624	0.473	1310	1	17/22	1	8075
			SEVFSTYADNQPGVLIQVFEGER	1	2585.25	0.13	2	1	0	2.343	0.287	165.1	1	1944-12-01	1	8513
7	1	YAL005C SSA1 SGDID:S000000004_ Chr I from 141433-139505_ reverse complement_ Verified ORF_ "ATPase involved in protein folding and nuclear localization signal (NLS)-directed nuclear transport; member of heat shock protein 70 (HSP70) family; forms a chaperone complex with Ydj1p; localized to the nucleus_ cytoplasm_ and cell wall"
			SINPDEAVAYGAAVQAAILTGDESSK	13	2577.27	0.53	2	1.25e-13	0	5.908	0.745	2091.1	1	26/50	1	11405
			KSEIFSTYADNQPGVLIQVFEGER	9	2727.36	1.04	3	1.25e-13	0	5.384	0.494	3133.2	1	38/92	0	11945
			IINEPTAAAIAYGLDK	22	1659.9	-0.88	2	2.01e-13	0	5.103	0.685	1637.6	1	25/30	3	4691
			SEIFSTYADNQPGVLIQVFEGER	3	2599.27	1.42	3	1.25e-13	0	5.102	0.505	875.3	1	35/88	0	4438
			NQAAMNPSNTVFDAK	11	1607.75	0.37	2	4.21e-11	0	4.78	0.223	1446.7	1	22/28	0	6233
			SQVDEIVLVGGSTR	16	1459.78	0.55	2	1.25e-13	0	4.366	0.115	1739.1	1	22/26	1	6625
			LIDVDGKPQIQVEFK	20	1728.95	0.69	2	1.94e-11	0	4.234	0.523	1092.8	1	22/28	1	4772
			IINEPTAAAIAYGLDKK	6	1787.99	0.79	2	1.21e-13	0	4.203	0.515	1112.5	1	22/32	3	6031
			VNDAVVTVPAYFNDSQR	20	1894.93	0.98	2	4.21e-11	0	4.046	0.63	676.2	1	21/32	1	4151
			ELQDIANPIM*SK	3	1374.69	0.66	2	5.64e-11	0	3.904	0.082	1006.3	1	16/22	0	8385
			AVGIDLGTTYSCVAHFANDRVDIIANDQGNR	5	3362.62	1.33	3	1.94e-11	0	3.883	0.36	546.7	1	27/120	0	7985
			DAGTIAGLNVLR	8	1199.67	1.19	2	2.01e-13	0	3.869	0.408	1828	1	21/22	3	6068
			ARFEELCADLFR	32	1526.74	1.45	3	1.21e-13	0	3.789	0.446	1724	1	28/44	3	6530
			TTPSFVAFTDTER	11	1471.71	1.49	2	2.01e-13	0	3.727	0.498	760.6	1	18/24	0	3978
			FEELCADLFR	23	1299.6	0.62	2	1.21e-13	0	3.72	0.478	1385.7	1	16/18	3	6136
			NFNDPEVQADMK	13	1407.62	0.57	2	2.01e-13	0	3.475	0.476	1718.8	1	19/22	0	8107
			NFTPEQISSMVLGK	15	1550.79	-0.06	2	1.21e-13	0	3.378	0.513	635.5	1	18/26	1	4248
			NQLESIAYSLK	22	1265.67	0.24	2	2.01e-13	0	3.338	0.22	1279.1	1	17/20	1	6078
			LVNHFIQEFK	30	1274.69	0.53	3	1.17e-13	0	3.228	0.451	651.5	1	20/36	1	5406
			ELQDIANPIMSK	9	1358.7	0.7	2	1.25e-13	0	3.179	0.117	567.1	1	14/22	0	7325
			NFTPEQISSM*VLGK	6	1566.78	1.01	2	1.21e-13	0	3.145	0.426	689.8	1	17/26	1	6586
			FELSGIPPAPR	11	1183.65	1.7	2	4.21e-11	0	3.095	0.419	592	1	14/20	3	4528
			TQDLLLLDVAPLSLGIETAGGVMTK	2	2555.4	-0.36	3	1.25e-13	0	2.987	0.481	812	1	26/96	1	10689
			KAEETISWLDSNTTASK	2	1880.92	0.78	2	7.7e-07	0	2.987	0.49	554.3	1	15/32	0	9121
			LYQAGGAPGGAAGGAPGGFPGGAPPAPEAEGPTVEEVD	2	3375.58	1.07	3	1.94e-11	0	2.94	0.326	314.3	1	28/148	0	7432
			LVTDYFNGKEPNR	5	1552.78	1.73	2	2.01e-13	0	2.701	0.308	571.8	1	14/24	1	7756
			MKETAESYLGAK	2	1327.66	1.07	2	1.94e-11	0	2.624	0.473	1310	1	17/22	1	8075
8	1	YGR254W ENO1 SGDID:S000003486_ Chr VII from 1000932-1002245_ Verified ORF_ "Enolase I_ a phosphopyruvate hydratase that catalyzes the conversion of 2-phosphoglycerate to phosphoenolpyruvate during glycolysis and the reverse reaction during gluconeogenesis; expression is repressed in response to glucose"
			RYPIVSIEDPFAEDDWEAWSHFFK	40	2984.39	1.82	3	1e-30	0	7.589	0.663	1581.3	1	38/92	1	6099
			YPIVSIEDPFAEDDWEAWSHFFK	58	2828.29	-0.43	3	1e-30	0	7.092	0.722	1850.7	1	41/88	1	5574
			RYGASAGNVGDEGGVAPNIQTAEEALDLIVDAIK	33	3413.72	1.21	3	1e-30	0	6.895	0.618	1750	1	43/132	1	8336
			YGASAGNVGDEGGVAPNIQTAEEALDLIVDAIK	63	3257.62	0.75	3	1e-30	0	6.831	0.71	1813	1	43/128	1	8703
			SGETEDTFIADLVVGLR	418	1821.92	1.84	2	1e-30	0	5.918	0.706	2593.9	1	24/32	1	9398
			AVDDFLISLDGTANK	206	1578.8	0.68	2	1e-30	0	5.894	0.588	1834.3	1	22/28	0	7051
			TAGIQIVADDLTVTNPK	53	1755.95	0.68	2	1e-30	0	5.89	0.646	1642.2	1	21/32	0	8345
			SIVPSGASTGVHEALEMR	32	1840.92	1.77	2	1e-30	0	5.385	0.686	809.3	1	25/34	1	3726
			IEEELGDNAVFAGENFHHGDK	10	2328.05	1.52	2	2.22e-15	0	5.142	0.666	1187.9	1	22/40	0	8664
			WLTGPQLADLYHSLMK	25	1872.97	1.7	2	1e-30	0	5.078	0.571	1318.2	1	22/30	0	7084
			SIVPSGASTGVHEALEM*R	12	1856.92	0.55	2	1e-30	0	4.928	0.626	713.8	1	22/34	1	4874
			AAQDSFAAGWGVMVSHR	37	1789.84	0.96	2	2.22e-15	0	4.906	0.57	2092.6	1	25/32	0	7415
			WLTGPQLADLYHSLM*K	17	1888.96	0.39	2	1e-30	0	4.744	0.628	858.9	1	18/30	0	6229
			IEEELGDNAVFAGENFHHGDKL	15	2441.14	1.74	3	1e-30	0	4.608	0.49	498.7	1	27/84	0	4714
			TAGIQIVADDLTVTNPKR	3	1912.05	1.06	2	1.11e-15	0	4.391	0.38	1186.8	1	19/34	0	8636
			LGANAILGVSLAASR	72	1412.82	1.78	2	2.22e-15	0	4.188	0.482	1150.2	1	20/28	0	6705
			GNPTVEVELTTEK	76	1416.72	1.54	2	1e-30	0	4.14	0.53	941.9	1	19/24	1	5126
			NVNDVIAPAFVK	37	1286.71	0.65	2	1e-30	0	4.047	0.31	1235.3	1	18/22	0	5373
			IGLDCASSEFFK	76	1373.64	0.77	2	1e-30	0	4.002	0.565	1494.5	1	18/22	1	6535
			NVPLYKHLADLSK	39	1497.84	1.53	2	1e-30	0	3.966	0.502	906.1	1	19/24	0	5027
			VNQIGTLSESIK	56	1288.71	0.85	2	1.11e-15	0	3.814	0.462	1221	1	19/22	1	5552
			AAQDSFAAGWGVM*VSHR	5	1805.84	0.71	2	1.11e-15	0	3.207	0.372	427.3	1	16/32	0	6431
			IGSEVYHNLK	2	1159.61	1.89	2	1e-30	0	3.057	0.341	1062.9	1	14/18	1	10379
			SVYDSRGNPTVEVELTTEK	1	2124.05	1.24	3	1e-30	0	2.532	0.479	156.8	2	15/72	1	5398
			AADALLLK	1	814.5	1.02	2	1e-30	0	2.218	0.284	639.8	1	2010-12-14	1	4217
9	1	YLR300W EXG1 SGDID:S000004291_ Chr XII from 728957-730303_ Verified ORF_ "Major exo-1_3-beta-glucanase of the cell wall_ involved in cell wall beta-glucan assembly; exists as three differentially glycosylated isoenzymes"
			FLEDSNLAVTTNVLNYILK	106	2167.16	1.14	2	1.11e-15	0	6.556	0.612	1395.4	1	25/36	0	5811
			LQSHWSTFYQEQDFANIASQGFNLVR	215	3086.48	0.62	2	1e-30	0	5.808	0.702	1107.5	1	23/50	0	7868
			VWVDLHGAAGSQNGFDNSGLR	169	2200.05	1.22	3	1.11e-15	0	5.516	0.569	2240.2	1	37/80	0	7366
			TNDDNDEGIPVDEYHFCQYLGK	49	2629.11	1.43	2	1e-30	0	4.795	0.664	336.8	1	18/42	0	4196
			NDYLAPAYEYLR	34	1487.72	0.89	3	1.11e-15	0	4.78	0.496	1858.4	1	28/44	0	5524
			MKNDYLAPAYEYLR	31	1746.85	0.7	2	1.11e-15	0	4.774	0.493	1331.4	1	21/26	0	5008
			YSAEEYLDTVIGIELINEPLGPVLDMDK	3	3136.56	1.06	3	1e-30	0	4.668	0.503	1028.3	1	31/108	0	10499
			YVEAQLDAFEMR	33	1471.69	1.64	2	1.11e-15	0	4.667	0.587	2474.1	1	20/22	0	8201
			YVEAQLDAFEM*R	38	1487.68	0.68	2	1.11e-15	0	4.663	0.632	2018.5	1	19/22	0	7438
			KYSAEEYLDTVIGIELINEPLGPVLDM*DK	3	3280.65	1.59	3	1.11e-15	0	4.612	0.509	529.5	1	25/112	0	10478
			LM*FNGLFPQPLTDR	48	1664.85	0.7	2	1.11e-15	0	4.572	0.4	1142.5	1	21/26	0	5958
			M*KNDYLAPAYEYLR	15	1762.85	1.82	2	1e-30	0	4.543	0.371	1014.3	1	19/26	0	5347
			YYDYDHGSLGEPIR	22	1684.76	1.59	2	1.11e-15	0	4.516	0.568	1850.7	1	21/26	0	8252
			GVNIGGWLLLEPYITPSLFEAFR	4	2592.39	1.98	2	1e-30	0	4.5	0.569	771.8	1	22/44	0	4945
			KYSAEEYLDTVIGIELINEPLGPVLDMDK	16	3264.66	1.43	3	1.11e-15	0	4.33	0.208	633.8	1	27/112	0	9950
			RYVEAQLDAFEMR	26	1627.79	0.43	2	1.11e-15	0	4.266	0.49	1145.3	1	19/24	0	5804
			LMFNGLFPQPLTDR	69	1648.85	1.83	2	1.11e-15	0	4.249	0.303	966.7	1	20/26	0	5512
			RYVEAQLDAFEM*R	3	1643.78	1.4	3	1.11e-15	0	4.075	0.476	1879	1	28/48	0	8502
			TESSLEWDAQR	27	1321.6	0.53	2	1.11e-15	0	4.018	0.524	1415.3	1	17/20	0	6692
			WLNSVGFGAR	55	1106.57	0.79	2	1.11e-15	0	3.725	0.416	966.9	1	16/18	0	5290
			GGWIIWCYK	19	1182.58	1.84	2	1e-30	0	2.94	0.291	747.7	1	2010-12-16	0	5740
			KYPNQCGTISN	3	1281.59	0.94	2	1.11e-15	0	2.913	0.586	898.2	1	16/20	0	5810
			LMFNGLFPQPLTDRK	1	1776.95	1.97	2	1.11e-15	0	2.045	0.053	278.2	3	2010-11-28	0	7936
10	1	YCR012W PGK1 SGDID:S000000605_ Chr III from 137744-138994_ Verified ORF_ "3-phosphoglycerate kinase_ catalyzes transfer of high-energy phosphoryl groups from the acyl phosphate of 1_3-bisphosphoglycerate to ADP to produce ATP; key enzyme in glycolysis and gluconeogenesis"
			FRHELSSLADVYINDAFGTAHR	25	2519.24	1.07	3	4e-14	0	6.978	0.583	3619.3	1	44/84	0	8096
			GVEVVLPVDFIIADAFSADANTK	37	2391.24	0.58	2	6.33e-14	0	6.669	0.711	1389.4	1	28/44	0	4866
			DVTFLNDCVGPEVEAAVK	39	1962.95	0.67	2	1.33e-14	0	6.088	0.609	1622.4	1	26/34	0	5526
			HELSSLADVYINDAFGTAHR	16	2216.07	0.74	3	7.8e-13	0	6.04	0.589	2535	1	38/76	0	9193
			ISHVSTGGGASLELLEGK	11	1754.93	0.82	2	3.33e-16	0	5.807	0.633	2250.6	1	28/34	0	6188
			SSAAGNTVIIGGGDTATVAK	29	1789.93	0.86	2	3.73e-13	0	5.102	0.512	1811.2	1	29/38	0	5536
			VLENTEIGDSIFDK	44	1579.79	0.67	2	1.33e-14	0	4.888	0.563	1930.4	1	21/26	0	8694
			KVLENTEIGDSIFDK	5	1707.88	1.97	2	4e-14	0	4.853	0.579	2103.8	1	21/28	0	10095
			ALENPTRPFLAILGGAK	42	1768.01	1.54	3	1.33e-14	0	4.817	0.576	1475.9	1	33/64	0	5596
			TIVWNGPPGVFEFEK	57	1719.87	1.8	2	2.08e-13	0	4.72	0.44	1194.1	1	20/28	0	7247
			ASAPGSVILLENLR	52	1439.82	1.09	3	3.33e-16	0	4.712	0.481	2260.8	1	33/52	0	6724
			TVTDKEGIPAGWQGLDNGPESR	15	2327.13	0.76	3	1.33e-14	0	4.374	0.559	967.9	1	34/84	0	5202
			EGIPAGWQGLDNGPESR	14	1782.84	0.72	2	3.73e-13	0	4.37	0.621	472.1	1	20/32	0	4130
			AHSSMVGFDLPQR	10	1444.7	0.87	3	7.8e-13	0	3.664	0.382	1466.1	1	28/48	0	6322
			AHSSM*VGFDLPQR	5	1460.7	1.9	2	7.8e-13	0	3.611	0.537	1758.8	1	20/24	0	7953
			VDFNVPLDGK	18	1103.57	0.65	2	3.33e-16	0	3.368	0.512	929.2	1	16/18	0	4586
			LSVQDLDLK	16	1030.58	0.25	2	2.08e-13	0	3.189	0.371	1109.1	1	14/16	0	5800
			IQLIDNLLDK	1	1184.69	1.72	2	2.08e-13	0	2.91	0.125	520.3	2	13/18	0	3699
			AAGFLLEK	12	848.49	0.67	2	1.33e-14	0	2.76	0.316	764.8	1	13/14	0	3526
			ELPGVAFLSEK	15	1189.65	1.5	2	4e-14	0	2.66	0.387	396.7	1	14/20	0	2983
			VDFNVPLDGKK	3	1231.67	1.14	3	1.33e-14	0	2.585	0.353	462.6	1	19/40	0	3727
			IVAALPTIK	6	925.61	0.71	2	1.33e-14	0	2.39	0.193	189.6	1	2010-09-16	0	2262
11	1	YMR186W HSC82 SGDID:S000004798_ Chr XIII from 632354-634471_ Verified ORF_ "Cytoplasmic chaperone of the Hsp90 family_ redundant in function and nearly identical with Hsp82p_ and together they are essential; expressed constitutively at 10-fold higher basal levels than HSP82 and induced 2-3 fold by heat shock"
			LIEAFNEIAEDSEQFDK	11	1997.93	1.41	2	2.81e-12	0	5.669	0.55	1930.9	1	24/32	0	7946
			NFEVLFLTDPIDEYAFTQLK	13	2403.21	0.54	2	1.62e-12	0	5.387	0.506	1485.6	1	22/38	1	8261
			NPSDITQEEYNAFYK	22	1818.82	0.87	2	1.19e-11	0	5.271	0.444	2678.5	1	24/28	1	8570
			LFLKDDQLEYLEEK	21	1782.92	1.81	2	2.81e-12	0	5.036	0.441	2124.4	1	23/26	1	7164
			GVVDSEDLPLNLSR	17	1513.79	0.27	2	1.62e-12	0	4.875	0.545	1342.6	1	21/26	1	4337
			VKEEVQELEELNK	4	1586.83	1.35	2	5.96e-13	0	4.776	0.247	1930.2	1	20/24	0	9296
			HSEFVAYPIQLLVTK	19	1744.96	1.74	2	5.9e-09	0	4.665	0.624	1799.3	1	21/28	0	9747
			SVDELTSLTDYVTR	20	1598.79	1.34	2	1.62e-12	0	4.661	0.491	1974.2	1	22/26	1	7402
			VFITDEAEDLIPEWLSFVK	17	2251.15	1.69	2	2.74e-11	0	4.31	0.544	567.1	1	20/36	1	3538
			AELINNLGTIAK	13	1256.72	1.75	2	1.62e-12	0	4.029	0.259	1386.7	1	19/22	1	6633
			LIEAFNEIAEDSEQFDKFYSAFAK	1	2812.34	0.57	3	5.96e-13	0	3.829	0.467	485.2	1	28/92	0	5041
			SISNDWEDPLYVK	12	1565.75	1.91	2	2.74e-11	0	3.617	0.451	1115.5	1	15/24	1	11392
			TGQFGWSANMER	7	1383.61	0.08	2	1.62e-12	0	3.142	0.392	1168.7	1	15/22	1	8471
			ELISNASDALDK	4	1275.64	0.06	2	1.62e-12	0	3.089	0.146	1451.6	1	17/22	1	9833
			NIYYITGESLK	5	1300.68	1.02	2	5.9e-09	0	3.078	0.427	687.4	1	14/20	1	6272
			RAPFDLFESK	14	1209.63	0.67	2	7.99e-08	0	2.942	0.188	604.3	1	2010-12-18	1	5764
			KLIEAFNEIAEDSEQFDK	1	2126.03	1.12	2	2.81e-12	0	2.66	0.464	158.7	2	1934-12-01	0	7381
			APFDLFESK	3	1053.53	0.5	2	2.81e-12	0	2.425	0.518	530.1	1	2010-12-16	1	6119
			QLETEPDLFIR	5	1360.71	-0.02	2	5.9e-09	0	2.299	0.423	417.5	2	2010-11-20	1	7226
			AILFIPK	2	801.52	0.27	2	7.99e-08	0	2.159	0.339	369.4	1	2010-10-12	1	2497
			HFSVEGQLEFR	1	1348.66	0.69	2	1.19e-11	0	2.128	0.42	315.2	2	2010-10-20	1	7776
			DFELEETDEEKAER	1	1739.76	1.34	2	5.9e-09	0	2.105	0.185	240.3	1	14/26	1	4704
12	1	YJR009C TDH2 SGDID:S000003769_ Chr X from 454674-453676_ reverse complement_ Verified ORF_ "Glyceraldehyde-3-phosphate dehydrogenase_ isozyme 2_ involved in glycolysis and gluconeogenesis; tetramer that catalyzes the reaction of glyceraldehyde-3-phosphate to 1_3 bis-phosphoglycerate; detected in the cytoplasm and cell-wall"
			KNVEVVALNDPFISNDYSAYMFK	18	2664.3	1.81	3	3.33e-14	0	6.267	0.611	2970.8	1	44/88	0	7619
			KVVITAPSSTAPMFVMGVNEEK	39	2335.2	1.6	2	1e-30	0	6.246	0.683	1312.4	1	27/42	1	5091
			KNVEVVALNDPFISNDYSAYM*FK	10	2680.3	1.36	3	4.21e-11	0	6.01	0.652	1620.7	1	35/88	0	8038
			KVVITAPSSTAPMFVM*GVNEEK	25	2351.2	-0.27	2	1.11e-15	0	5.867	0.197	1039.1	1	25/42	1	5896
			NVEVVALNDPFISNDYSAYM*FK	8	2552.2	1.48	2	8.88e-15	0	5.637	0.688	2181.1	1	28/42	0	8284
			NVEVVALNDPFISNDYSAYMFK	24	2536.21	-0.19	3	8.88e-15	0	5.617	0.572	2199.8	1	35/84	0	10340
			KVVITAPSSTAPM*FVMGVNEEK	22	2351.2	0.98	2	8.88e-15	0	5.606	0.213	957.4	1	24/42	1	6026
			VVITAPSSTAPMFVMGVNEEK	53	2207.11	1.57	2	1.11e-16	0	5.477	0.64	1042.1	1	25/40	1	5428
			VINDAFGIEEGLMTTVHSMTATQK	111	2593.26	0.9	2	5.22e-14	0	5.269	0.725	1323.7	1	23/46	1	9480
			VVITAPSSTAPM*FVMGVNEEK	36	2223.1	0.83	2	1e-30	0	5.245	0.135	1255.3	1	26/40	1	5648
			VVITAPSSTAPMFVM*GVNEEK	35	2223.1	0.68	2	1.11e-15	0	5.139	0.164	1276.6	1	25/40	1	6340
			IVSNASCTTNCLAPLAK	73	1819.9	1.68	2	1.11e-16	0	4.926	0.51	1110	1	21/32	2	6723
			VPTVDVSVVDLTVK	468	1470.84	1.32	2	1.11e-16	0	4.863	0.599	1811.2	1	22/26	2	6968
			LVSWYDNEYGYSTR	221	1752.79	1.54	2	1.11e-16	0	4.449	0.667	1341.4	1	18/26	1	8390
			VVDLVEHVAKA	4	1179.67	1.76	2	5.55e-15	0	4.391	0.605	1284.1	1	17/20	1	6273
			DPANLPWASLNIDIAIDSTGVFK	14	2457.27	1.9	2	4.04e-12	0	4.284	0.486	722.1	1	19/44	0	7758
			VINDAFGIEEGLM*TTVHSMTATQK	27	2609.26	0.96	3	5.22e-14	0	4.225	0.265	500.9	1	28/92	1	4389
			VINDAFGIEEGLMTTVHSM*TATQK	23	2609.26	1.23	3	2.09e-13	0	3.975	0.143	520.1	1	28/92	1	4541
			TASGNIIPSSTGAAK	23	1374.72	0.69	2	1e-30	0	3.897	0.488	574.9	1	18/28	2	4447
			KIVSNASCTTNCLAPLAK	1	1948	0.03	2	2e-14	0	3.831	0.52	1109.7	1	20/34	0	8438
			IATFQERDPANLPWASLNIDIAIDSTGVFK	2	3302.71	0.84	3	8.88e-15	0	3.663	0.494	451	1	25/116	0	8525
			VVDLVEHVAK	9	1108.64	0.52	2	3.33e-16	0	3.519	0.489	1312.9	1	16/18	1	5982
13	1	YPL053C KTR6 SGDID:S000005974_ Chr XVI from 458455-457115_ reverse complement_ Verified ORF_ "Probable mannosylphosphate transferase involved in the synthesis of core oligosaccharides in protein glycosylation pathway; member of the KRE2/MNT1 mannosyltransferase family"
			YNNCPLNDDIWNQYNCNCDQGNDFTFR	13	3457.37	1.74	3	3.66e-14	0	6.19	0.542	1650.1	1	38/104	0	9031
			NFAYPWVFISQGELDGMK	15	2102.01	1.67	2	1.11e-15	0	5.688	0.603	1772.8	1	27/34	0	4752
			QAITDSMNGDPELINIK	10	1858.92	1.63	2	1.11e-15	0	5.462	0.486	1319.1	1	22/32	0	7073
			FFNYIDEEGGIFYWK	28	1927.89	1.83	2	1.53e-11	0	5.133	0.669	2722.7	1	24/28	0	8847
			FAEIPADEWVYPEWIDENK	16	2351.09	1.4	2	1.11e-15	0	5.086	0.658	1363.6	1	24/36	0	5936
			DSEDFNNCEFTSNFEIGNLNFYR	5	2832.18	0.67	3	3.66e-14	0	4.987	0.547	1681.5	1	35/88	0	8918
			KDSEDFNNCEFTSNFEIGNLNFYR	5	2960.28	0.16	3	3.66e-14	0	4.807	0.478	636.7	1	32/92	0	4488
			WSDSIIHTIGLSMLLPK	21	1911.04	1.02	3	1.11e-15	0	4.79	0.603	1319.9	1	31/64	0	6863
			DSM*TQILQSIDEVQVK	5	1849.92	1.7	2	3.66e-14	0	4.254	0.378	1659.1	1	21/30	0	8435
			HPVLDEFDWYWR	20	1662.77	0.47	3	3.66e-14	0	4.065	0.2	1179.3	1	21/44	0	9076
			KFFNYIDEEGGIFYWK	6	2055.99	1.17	2	1.53e-11	0	3.988	0.488	1436.1	1	21/30	0	7834
			NFAYPWVFISQGELDGM*K	3	2118	0.6	2	3.66e-14	0	3.966	0.505	907.7	1	21/34	0	6117
			IHFFENIGFHYDK	5	1666.8	1.37	3	7.18e-11	0	3.958	0.573	622.6	1	23/48	0	4867
			AAESLISLANVPDGDSR	7	1714.86	1.47	2	8e-13	0	3.958	0.467	654.7	1	19/32	0	5315
			LYCDIDHDLFR	25	1466.67	0.28	2	3.66e-14	0	3.855	0.521	1779.4	1	17/20	0	9323
			DSMTQILQSIDEVQVK	14	1833.93	0.72	2	1.11e-15	0	3.799	0.397	953	1	19/30	0	6902
			SGSCGGHYFDIMK	4	1458.61	0.67	2	1.53e-11	0	3.686	0.388	1331.3	1	18/24	0	7414
			WSDSIIHTIGLSM*LLPK	6	1927.04	1.91	2	3.66e-14	0	3.488	0.503	916.1	1	19/32	0	6685
			YFAGFFWR	16	1093.53	0.66	2	7.18e-11	0	3.217	0.499	708.7	1	13/14	0	3868
			ACFVSLITER	9	1195.61	0.89	2	3.66e-14	0	3.158	0.489	1430.6	1	16/18	0	6711
			VFGFTLSM*SEAK	6	1332.65	0.06	2	1.11e-15	0	3.067	0.533	630.8	1	14/22	0	7792
14	1	YGR192C TDH3 SGDID:S000003424_ Chr VII from 883815-882817_ reverse complement_ Verified ORF_ "Glyceraldehyde-3-phosphate dehydrogenase_ isozyme 3_ involved in glycolysis and gluconeogenesis; tetramer that catalyzes the reaction of glyceraldehyde-3-phosphate to 1_3 bis-phosphoglycerate; detected in the cytoplasm and cell-wall"
			IALSRPNVEVVALNDPFITNDYAAYM*FK	32	3187.61	1.43	3	1.11e-16	0	7.968	0.577	3424.4	1	43/108	0	10988
			IALSRPNVEVVALNDPFITNDYAAYMFK	54	3171.62	1.19	3	1e-30	0	7.219	0.584	2990.5	1	42/108	0	10151
			IATYQERDPANLPWGSSNVDIAIDSTGVFK	193	3264.62	1.84	3	1e-30	0	6.617	0.615	2440.9	1	45/116	0	7508
			KVVITAPSSTAPMFVMGVNEEK	39	2335.2	1.6	2	1e-30	0	6.246	0.683	1312.4	1	27/42	1	5091
			KVVITAPSSTAPMFVM*GVNEEK	25	2351.2	-0.27	2	1.11e-15	0	5.867	0.197	1039.1	1	25/42	1	5896
			DPANLPWGSSNVDIAIDSTGVFK	242	2403.18	1.2	3	1.11e-15	0	5.696	0.539	2368.4	1	39/88	0	8171
			KVVITAPSSTAPM*FVMGVNEEK	22	2351.2	0.98	2	8.88e-15	0	5.606	0.213	957.4	1	24/42	1	6026
			VVITAPSSTAPMFVMGVNEEK	53	2207.11	1.57	2	1.11e-16	0	5.477	0.64	1042.1	1	25/40	1	5428
			VVITAPSSTAPM*FVMGVNEEK	36	2223.1	0.83	2	1e-30	0	5.245	0.135	1255.3	1	26/40	1	5648
			VINDAFGIEEGLMTTVHSLTATQK	95	2575.31	1.83	2	1e-30	0	5.195	0.716	2046.6	1	26/46	0	9131
			VVITAPSSTAPMFVM*GVNEEK	35	2223.1	0.68	2	1.11e-15	0	5.139	0.164	1276.6	1	25/40	1	6340
			VINDAFGIEEGLM*TTVHSLTATQK	68	2591.3	1.11	2	1.11e-16	0	5.033	0.489	924.2	1	25/46	0	5137
			IVSNASCTTNCLAPLAK	73	1819.9	1.68	2	1.11e-16	0	4.926	0.51	1110	1	21/32	2	6723
			VPTVDVSVVDLTVK	468	1470.84	1.32	2	1.11e-16	0	4.863	0.599	1811.2	1	22/26	2	6968
			LVSWYDNEYGYSTR	221	1752.79	1.54	2	1.11e-16	0	4.449	0.667	1341.4	1	18/26	1	8390
			VVDLVEHVAKA	4	1179.67	1.76	2	5.55e-15	0	4.391	0.605	1284.1	1	17/20	1	6273
			YAGEVSHDDKHIIVDGK	20	1882.93	1.63	3	1.11e-15	0	4.164	0.46	812.2	1	29/64	0	3996
			TASGNIIPSSTGAAK	23	1374.72	0.69	2	1e-30	0	3.897	0.488	574.9	1	18/28	2	4447
			KIVSNASCTTNCLAPLAK	1	1948	0.03	2	2e-14	0	3.831	0.52	1109.7	1	20/34	0	8438
			VVDLVEHVAK	9	1108.64	0.52	2	3.33e-16	0	3.519	0.489	1312.9	1	16/18	1	5982
			DPANLPWGSSNVDIAIDSTGVFKELDTAQK	1	3188.57	1.1	3	1e-30	0	2.524	0.242	293.5	12	19/116	0	11323
15	1	YAL038W CDC19 SGDID:S000000036_ Chr I from 71787-73289_ Verified ORF_ "Pyruvate kinase_ functions as a homotetramer in glycolysis to convert phosphoenolpyruvate to pyruvate_ the input for aerobic (TCA cycle) or anaerobic (glucose fermentation) respiration"
			AEVSDVGNAILDGADCVMLSGETAK	9	2522.18	1.26	3	3.42e-10	0	5.303	0.337	1982	1	36/96	0	10050
			GVFPFVFEKEPVSDWTDDVEAR	29	2569.22	1.29	3	9.99e-15	0	5.205	0.592	1476.1	1	35/84	0	7007
			IENQQGVNNFDEILK	26	1760.88	0.73	2	9.99e-15	0	5.18	0.425	1336.7	1	19/28	0	8867
			GVNLPGTDVDLPALSEK	33	1724.91	1.39	2	9.99e-15	0	4.971	0.564	1014.8	1	24/32	0	4490
			KSEELYPGRPLAIALDTK	8	2001.1	0.48	2	9.99e-15	0	4.67	0.499	1126.4	1	23/34	0	6289
			NCTPKPTSTTETVAASAVAAVFEQK	11	2608.29	0.56	2	3.42e-10	0	4.344	0.451	613.8	1	18/48	0	9478
			TGTTTNDVDYPIPPNHEMIFTTDDK	18	2822.28	1.44	3	9.99e-15	0	4.299	0.55	720.3	1	29/96	0	5815
			LTSLNVVAGSDLR	12	1344.75	0.57	2	9.99e-15	0	4.276	0.499	1399.5	1	19/24	0	7548
			IIYVDDGVLSFQVLEVVDDK	16	2266.19	0.51	2	9.99e-15	0	4.14	0.58	748.7	1	19/38	0	8736
			GDLGIEIPAPEVLAVQK	29	1748.98	1.82	2	9.99e-15	0	4.084	0.412	390.6	1	18/32	0	3916
			YRPNCPIILVTR	21	1501.83	-1.05	3	4.44e-15	0	3.929	0.318	926.3	1	23/44	0	4720
			KGDTYVSIQGFK	15	1342.7	0.76	3	1.11e-15	0	3.799	0.34	1281.3	1	25/44	0	6672
			AIIVLSTSGTTPR	6	1315.76	0.1	2	9.99e-15	0	3.305	0.561	1048.4	1	20/24	0	4990
			TNNPETLVALR	14	1227.67	0.03	2	3.42e-10	0	3.263	0.332	808	1	15/20	0	5777
			EPVSDWTDDVEAR	10	1518.67	1.78	2	9.99e-15	0	3.247	0.596	794.1	1	14/24	0	8038
			TGTTTNDVDYPIPPNHEM*IFTTDDK	4	2838.28	0.43	3	9.99e-15	0	3.066	0.304	450.3	1	25/96	0	6913
			TSIIGTIGPK	11	986.59	0.34	2	1.11e-15	0	2.936	0.36	1343.2	1	15/18	1	6883
			SNLAGKPVICATQMLESMTYNPRPTR	6	2935.46	1.86	3	9.99e-15	0	2.851	0.497	315.2	1	30/100	0	2982
			NGVHMVFASFIR	4	1377.71	1.71	2	7.77e-14	0	2.764	0.472	999.5	1	15/22	0	7736
			SEELYPGRPLAIALDTK	2	1873.01	0.32	2	3.42e-10	0	2.345	0.327	240.9	1	13/32	0	5614
			GDTYVSIQGFK	1	1214.61	0.87	2	7.77e-14	0	2.183	0.392	566.9	1	13/20	0	7379
16	1	YGL234W ADE5_7 SGDID:S000003203_ Chr VII from 56482-58890_ Verified ORF_ "Bifunctional enzyme of the 'de novo' purine nucleotide biosynthetic pathway_ contains aminoimidazole ribotide synthetase and glycinamide ribotide synthetase activities"
			HNIPTASYDVFTNPEEAISFLQAHTDK	5	3045.46	1.91	3	1.11e-14	0	5.682	0.689	1002.1	1	35/104	0	5957
			FGDPETQAVLSLLDDQTDLAQVFLAAAEHR	3	3270.63	1.08	3	2.82e-12	0	4.765	0.531	1491	1	35/116	0	9888
			LLLGLAHITGGGLVENIPR	6	1943.14	1.14	2	1.11e-14	0	4.578	0.566	1111.9	1	19/36	0	9731
			VINWDITPDVANFAR	8	1730.89	1.02	2	0.000151	0	4.351	0.605	717.2	1	16/28	0	7395
			QNEDTLLVGATDGVGTK	5	1717.86	1.75	2	3.43e-10	0	3.919	0.52	666.9	1	19/32	0	6389
			INEMAAGDVLLGLASSGVHSNGFSLVR	2	2714.39	1.66	3	3.43e-10	0	3.646	0.534	525.5	1	25/104	0	8516
			GLNTGGMGAYAPAPVATPSLLK	1	2086.1	1.33	2	2.99e-07	0	3.565	0.639	419.5	1	15/42	0	7769
			LDSVNIGIDDTR	2	1317.66	1.79	2	2.99e-07	0	3.37	0.481	1121.4	1	17/22	0	7171
			TAVDTVYEAVK	4	1195.62	1.03	2	2.99e-07	0	3.351	0.503	1405.6	1	18/20	0	6864
			TIDSQIVKPTIDGMR	4	1673.89	0.75	2	2.99e-07	0	3.036	0.405	378.1	1	13/28	0	6787
			INEM*AAGDVLLGLASSGVHSNGFSLVR	1	2730.39	1.58	3	2.99e-07	0	2.98	0.395	638.3	1	27/104	0	10070
			INLVVPGPELPLVNGITSVFHSVGIPVFGPSVK	1	3382.91	1.85	3	3.43e-10	0	2.654	0.321	208.6	1	27/128	0	3897
			VLSVTSTAQDLR	1	1289.71	-0.53	2	1.11e-14	0	2.648	0.459	944.4	1	15/22	0	9712
			IFDGDKGLNTGGMGAYAPAPVATPSLLK	1	2761.42	1.34	3	1.11e-14	0	2.598	0.1	208.4	1	28/108	0	3320
			RPGADSDIGGFGGLFDLAQAGFR	1	2324.14	1.22	3	2.82e-12	0	2.595	0.413	679.1	1	23/88	0	10057
			TLGEGILEPTK	1	1157.64	1.85	2	2.99e-07	0	2.568	0.502	656.1	1	14/20	0	6743
			WFGQAGNVPHDDILR	2	1724.85	1.75	3	2.99e-07	0	2.501	0.505	452.1	1	22/56	0	4347
			IYVAPGNGGTATMDPSR	2	1706.82	1.72	2	2.99e-07	0	2.442	0.333	835	1	20/32	0	6226
			TNQLVPEVLEYNVR	1	1673.89	0.28	2	3.43e-10	0	2.367	0.357	336.9	1	15/26	0	3866
			SAVTVVVAAGGYPESYAK	1	1768.91	1.27	2	0.000151	0	2.285	0.365	523.5	1	16/34	0	6761
			MLNILVLGNGAR	1	1270.73	1.62	2	3.43e-10	0	2.257	0.208	1922.1	1	19/22	0	7696
17	1	YBR196C PGI1 SGDID:S000000400_ Chr II from 613895-612231_ reverse complement_ Verified ORF_ "Glycolytic enzyme phosphoglucose isomerase_ catalyzes the interconversion of glucose-6-phosphate and fructose-6-phosphate; required for cell cycle progression and completion of the gluconeogenic events of sporulation"
			HYAGVLDVHFVSNIDGTHIAETLK	11	2636.35	1.93	3	1.25e-13	0	6.523	0.692	1859.9	1	40/92	0	7486
			NLVNDEIIAALIELAK	46	1738.99	1.25	3	6.6e-11	0	6.48	0.489	3335.5	1	37/60	0	7068
			ANKPMYVDGVNVAPEVDSVLK	21	2245.15	1.4	2	1.58e-13	0	5.869	0.723	1954.5	1	27/40	0	7406
			VVDPETTLFLIASK	52	1532.86	1.44	3	4.04e-12	0	5.301	0.533	2341.9	1	31/52	0	7915
			TFTTAETITNANTAK	28	1583.79	1.48	2	1.58e-13	0	5.168	0.557	1572.4	1	21/28	0	7867
			ITDVVNIGIGGSDLGPVMVTEALK	5	2398.29	0.98	2	4.72e-13	0	4.877	0.567	966.9	1	23/46	0	7417
			ANKPM*YVDGVNVAPEVDSVLK	5	2261.15	0.62	2	1.25e-13	0	4.839	0.632	1066.7	1	23/40	0	6436
			MLASNFFAQAEALMVGK	1	1827.91	1.57	2	1.58e-13	0	4.784	0.632	1550.9	1	20/32	0	10343
			FPAYLQQLSMESNGK	22	1712.83	1.25	2	4.72e-13	0	4.56	0.53	1561.5	1	19/28	0	10695
			FPAYLQQLSM*ESNGK	9	1728.83	0.56	2	1.25e-13	0	4.44	0.541	1570.6	1	24/28	0	6312
			LIPSDFILAAQSHNPIENK	19	2107.12	1.52	2	1.58e-13	0	4.37	0.442	745.9	1	20/36	0	5642
			NMFGFESWVGGR	25	1386.63	1.25	2	1.52e-12	0	4.323	0.631	1926.6	1	19/22	0	8261
			M*LASNFFAQAEALMVGKDEEQVK	4	2572.24	1.63	3	4.72e-13	0	3.984	0.532	447.3	1	27/88	0	4749
			ELDNSSTISTHDASTNGLINQFK	6	2492.19	1.73	3	1.58e-13	0	3.802	0.538	579.6	1	26/88	0	5498
			VFSGNRPTTSILAQK	8	1618.89	1.75	2	2.46e-10	0	3.793	0.413	1385	1	20/28	0	9038
			MLASNFFAQAEALMVGKDEEQVK	12	2556.25	1.38	3	1.25e-13	0	3.77	0.548	645.8	1	32/88	0	4350
			HFAALSTNETEVAK	14	1517.76	0.56	2	4.04e-12	0	3.723	0.217	1295.9	1	19/26	0	8392
			NM*FGFESWVGGR	23	1402.62	0.77	2	4.04e-12	0	3.686	0.637	1391.3	1	18/22	0	7424
			MLASNFFAQAEALM*VGKDEEQVK	8	2572.24	1.23	3	1.58e-13	0	3.566	0.507	677.7	1	32/88	0	4204
			LATELPAWSK	17	1115.61	1.78	2	1.55e-11	0	3.052	0.576	351.3	1	15/18	0	2487
			KITDVVNIGIGGSDLGPVMVTEALK	1	2526.38	1.65	3	6.6e-11	0	2.861	0.319	575.1	1	27/96	0	8702
18	1	YHR183W GND1 SGDID:S000001226_ Chr VIII from 470960-472429_ Verified ORF_ "6-phosphogluconate dehydrogenase (decarboxylating)_ catalyzes an NADPH regenerating reaction in the pentose phosphate pathway; required for growth on D-glucono-delta-lactone and adaptation to oxidative stress"
			AGAPVDALINQIVPLLEK	29	1861.08	1.07	3	8.88e-15	0	5.294	0.436	2366.8	1	35/68	0	6525
			WTAINALDLGMPVTLIGEAVFAR	8	2458.32	1.57	3	2.3e-11	0	5.152	0.525	1914.7	1	34/88	1	9913
			DREQFVDDLEQALYASK	24	2026.97	1.79	2	4.64e-12	0	5.028	0.518	1253.1	1	21/32	0	7571
			GILFVGSGVSGGEEGAR	11	1591.81	1.76	2	1.33e-12	0	4.931	0.521	2027.5	1	23/32	0	8110
			AYREEPDLENLLFNK	24	1850.93	0.4	2	1.33e-12	0	4.72	0.222	2337.9	1	22/28	0	8796
			WTAINALDLGM*PVTLIGEAVFAR	3	2474.31	1.83	2	2.19e-11	0	4.3	0.647	758.7	1	20/44	1	8556
			WNNGVLDSFLVEITR	9	1762.91	-0.67	2	6.51e-09	0	4.26	0.579	1107.7	1	20/28	0	6371
			SIIGATSIEDFISK	15	1480.79	1.92	2	9.83e-12	0	4.249	0.591	1452.9	1	20/26	0	7687
			LGGFTDKEISDVFAK	13	1626.84	1.03	2	1.33e-12	0	4.222	0.521	1507.8	1	18/28	0	9273
			LNNPAIALMWR	9	1298.7	1.64	2	6.93e-06	0	3.861	0.467	1202.5	1	16/20	1	6624
			SDGEPCCEWVGPAGAGHYVK	1	2175.92	0.32	2	1.33e-12	0	3.841	0.57	441.7	1	16/38	0	7941
			LPANLLQAQR	10	1123.66	1.66	2	2.19e-11	0	3.832	0.532	1637.2	1	17/18	1	6715
			GDIIIDGGNSHFPDSNR	2	1813.85	0.25	2	6.51e-09	0	3.567	0.54	442.5	1	15/32	0	7458
			KGILFVGSGVSGGEEGAR	1	1719.9	0.17	2	1.33e-12	0	3.241	0.489	442.2	1	18/34	0	5749
			IISYAQGFMLIR	2	1411.78	1.65	2	9.52e-08	0	3.215	0.387	1184.6	1	16/22	1	9625
			EEPDLENLLFNK	4	1460.73	1.26	2	8.88e-15	0	3.103	0.445	574.8	1	15/22	0	5924
			YGPSLMPGGSEEAWPHIK	4	1955.93	-0.23	2	1.33e-12	0	3.05	0.467	287.3	1	15/34	0	5014
			LNNPAIALM*WR	4	1314.7	0.56	2	9.52e-08	0	2.978	0.25	1251.6	1	15/20	1	8964
			EQFVDDLEQALYASK	2	1755.84	0.13	2	7.08e-07	0	2.836	0.503	311.2	1	13/28	0	7540
			IISYAQGFM*LIR	3	1427.77	1.55	2	2.3e-11	0	2.517	0.408	405.8	1	2010-12-22	1	8325
19	1	YJL052W TDH1 SGDID:S000003588_ Chr X from 338266-339264_ Verified ORF_ "Glyceraldehyde-3-phosphate dehydrogenase_ isozyme 1_ involved in glycolysis and gluconeogenesis; tetramer that catalyzes the reaction of glyceraldehyde-3-phosphate to 1_3 bis-phosphoglycerate; detected in the cytoplasm and cell-wall"
			KVVITAPSSSAPMFVVGVNHTK	14	2269.24	0.89	3	6.99e-14	0	5.912	0.702	1573.1	1	33/84	0	9144
			KDIEVVAVNDPFISNDYAAYMVK	12	2601.29	1.58	3	2e-14	0	5.828	0.654	2762.5	1	40/88	0	7957
			DIEVVAVNDPFISNDYAAYMVK	11	2473.2	-0.32	2	1e-30	0	5.733	0.745	2129.4	1	27/42	0	8166
			KVVITAPSSSAPM*FVVGVNHTK	5	2285.23	1.37	3	1e-30	0	5.294	0.514	1263.4	1	31/84	0	8743
			VINDAFGIEEGLMTTVHSMTATQK	111	2593.26	0.9	2	5.22e-14	0	5.269	0.725	1323.7	1	23/46	1	9480
			IVSNASCTTNCLAPLAK	73	1819.9	1.68	2	1.11e-16	0	4.926	0.51	1110	1	21/32	2	6723
			VPTVDVSVVDLTVK	468	1470.84	1.32	2	1.11e-16	0	4.863	0.599	1811.2	1	22/26	2	6968
			VVITAPSSSAPMFVVGVNHTK	10	2141.14	1.36	2	1.11e-15	0	4.821	0.699	856.3	1	24/40	0	4905
			DIEVVAVNDPFISNDYAAYM*VK	4	2489.19	1.9	2	2e-14	0	4.762	0.587	2396.6	1	27/42	0	8483
			IATYQERDPANLPWGSLK	22	2059.06	0.87	2	2e-14	0	4.615	0.449	1195.3	1	23/34	0	5550
			IDVAVDSTGVFK	69	1250.66	0.7	2	2e-14	0	4.591	0.603	1757.8	1	20/22	0	6607
			LISWYDNEYGYSAR	43	1736.79	1.58	2	6.99e-14	0	4.416	0.668	1882.5	1	20/26	0	8759
			VVITAPSSSAPM*FVVGVNHTK	3	2157.14	1.67	2	1e-30	0	4.372	0.695	715.7	1	20/40	0	7205
			VINDAFGIEEGLM*TTVHSMTATQK	27	2609.26	0.96	3	5.22e-14	0	4.225	0.265	500.9	1	28/92	1	4389
			VINDAFGIEEGLMTTVHSM*TATQK	23	2609.26	1.23	3	2.09e-13	0	3.975	0.143	520.1	1	28/92	1	4541
			VVDLIEYVAK	37	1148.66	0.51	2	1.11e-15	0	3.904	0.623	1134.4	1	16/18	0	4104
			TASGNIIPSSTGAAK	23	1374.72	0.69	2	1e-30	0	3.897	0.488	574.9	1	18/28	2	4447
			KIVSNASCTTNCLAPLAK	1	1948	0.03	2	2e-14	0	3.831	0.52	1109.7	1	20/34	0	8438
			KDIEVVAVNDPFISNDYAAYM*VK	2	2617.29	1.76	3	1.11e-15	0	3.61	0.372	505.9	1	26/88	0	5734
			DPANLPWGSLK	22	1197.63	1.47	2	5.22e-14	0	3.596	0.499	960.1	1	16/20	0	4965
20	1	YLR299W ECM38 SGDID:S000004290_ Chr XII from 726071-728053_ Verified ORF_ "Gamma-glutamyltranspeptidase_ major glutathione-degrading enzyme; involved in detoxification of electrophilic xenobiotics; expression induced mainly by nitrogen starvation"
			FPGSNAADAAVTQALCK	9	1720.83	1.14	2	1.42e-11	0	5.179	0.575	2146.2	1	23/32	0	9706
			RPLSSTAPTIVLSELGIPDLVVGASGGSR	4	2849.57	1.81	3	7.78e-13	0	4.846	0.633	918.6	1	35/112	0	6039
			KGANFIPDNDMTVLTSSGSSSGAALLAALR	4	2964.51	0.74	3	7.78e-13	0	4.837	0.464	1559.4	1	37/116	0	8731
			TYWYNMPILETIAYPR	7	2031	0.66	2	1.42e-11	0	4.406	0.584	1190	1	21/30	0	6124
			IGGLAVGVPGELMGLYR	11	1701.94	1.96	2	1.71e-08	0	4.185	0.674	915.8	1	22/32	0	4105
			HIEEVLDPEWALK	7	1578.82	-0.2	2	1.71e-08	0	4.081	0.564	1386.5	1	19/24	0	7893
			SNSFELAPSIYNFPEPGK	7	1996.97	0.86	2	6.96e-12	0	4.034	0.574	522.9	1	19/34	0	4141
			IMDNFQNQEGGDYEK	1	1787.75	1.83	2	1.71e-08	0	3.724	0.519	1050.1	1	20/28	0	6932
			DVDIIAEYLK	8	1178.63	1.77	2	1.71e-08	0	3.582	0.452	1484	1	15/18	0	6978
			MVSFASQETLQR	1	1396.69	0.05	2	8.44e-14	0	3.376	0.448	733.8	1	15/22	0	8383
			LGDFEGEALPK	7	1175.59	0.79	2	1.42e-11	0	3.328	0.545	1920.1	1	18/20	0	7489
			M*VSFASQETLQR	3	1412.68	0.79	2	7.78e-13	0	3.29	0.514	775.3	1	15/22	0	8403
			IMDNFQNQEGGDYEKETTYHLLESMK	1	3120.39	1.74	3	7.78e-13	0	3.256	0.341	349.6	1	21/100	0	9803
			IGGLAVGVPGELM*GLYR	4	1717.93	0.57	2	1.71e-08	0	3.115	0.532	387.3	1	16/32	0	5406
			GEWHAVSDYWR	4	1405.63	0.54	3	1.71e-08	0	3.112	0.494	858.4	1	22/40	0	6210
			ITTSVLQTIVR	3	1230.74	0.68	2	1.71e-08	0	2.98	0.321	554.2	1	15/20	0	5901
			GANFIPDNDMTVLTSSGSSSGAALLAALR	1	2836.41	1.12	3	1.71e-08	0	2.881	0.399	300.2	1	22/112	0	8164
			TYWYNM*PILETIAYPR	1	2047	1.17	3	7.78e-13	0	2.719	0.414	276.4	10	15/60	0	8254
			IELESFPM*IGK	2	1279.66	0.02	2	6.96e-12	0	2.226	0.412	384.6	2	2010-12-20	0	6650
			ETTYHLLESMK	1	1351.66	1.44	2	1.71e-08	0	2.037	0.279	195.1	1	2010-12-20	0	4291
21	1	YPL240C HSP82 SGDID:S000006161_ Chr XVI from 98625-96496_ reverse complement_ Verified ORF_ "Hsp90 chaperone required for pheromone signaling and negative regulation of Hsf1p; docks with Tom70p for mitochondrial preprotein delivery; promotes telomerase DNA binding and nucleotide addition; interacts with Cns1p_ Cpr6p_ Cpr7p_ Sti1p"
			NFEVLFLTDPIDEYAFTQLK	13	2403.21	0.54	2	1.62e-12	0	5.387	0.506	1485.6	1	22/38	1	8261
			NPSDITQEEYNAFYK	22	1818.82	0.87	2	1.19e-11	0	5.271	0.444	2678.5	1	24/28	1	8570
			LIEAFNEIAEDSEQFEK	10	2011.95	0.61	2	3.69e-09	0	5.19	0.575	1623.1	1	23/32	0	7050
			LFLKDDQLEYLEEK	21	1782.92	1.81	2	2.81e-12	0	5.036	0.441	2124.4	1	23/26	1	7164
			GVVDSEDLPLNLSR	17	1513.79	0.27	2	1.62e-12	0	4.875	0.545	1342.6	1	21/26	1	4337
			HSEFVAYPIQLVVTK	13	1730.95	0.82	2	3.69e-09	0	4.738	0.641	1580.5	1	21/28	0	8113
			SVDELTSLTDYVTR	20	1598.79	1.34	2	1.62e-12	0	4.661	0.491	1974.2	1	22/26	1	7402
			VFITDEAEDLIPEWLSFVK	17	2251.15	1.69	2	2.74e-11	0	4.31	0.544	567.1	1	20/36	1	3538
			AELINNLGTIAK	13	1256.72	1.75	2	1.62e-12	0	4.029	0.259	1386.7	1	19/22	1	6633
			SISNDWEDPLYVK	12	1565.75	1.91	2	2.74e-11	0	3.617	0.451	1115.5	1	15/24	1	11392
			TGQFGWSANMER	7	1383.61	0.08	2	1.62e-12	0	3.142	0.392	1168.7	1	15/22	1	8471
			ELISNASDALDK	4	1275.64	0.06	2	1.62e-12	0	3.089	0.146	1451.6	1	17/22	1	9833
			NIYYITGESLK	5	1300.68	1.02	2	5.9e-09	0	3.078	0.427	687.4	1	14/20	1	6272
			VKEEVQEIEELNK	2	1586.83	0.56	2	2.18e-10	0	2.955	0.328	616.6	2	16/24	0	6960
			RAPFDLFESK	14	1209.63	0.67	2	7.99e-08	0	2.942	0.188	604.3	1	2010-12-18	1	5764
			APFDLFESK	3	1053.53	0.5	2	2.81e-12	0	2.425	0.518	530.1	1	2010-12-16	1	6119
			QLETEPDLFIR	5	1360.71	-0.02	2	5.9e-09	0	2.299	0.423	417.5	2	2010-11-20	1	7226
			AILFIPK	2	801.52	0.27	2	7.99e-08	0	2.159	0.339	369.4	1	2010-10-12	1	2497
			HFSVEGQLEFR	1	1348.66	0.69	2	1.19e-11	0	2.128	0.42	315.2	2	2010-10-20	1	7776
			DFELEETDEEKAER	1	1739.76	1.34	2	5.9e-09	0	2.105	0.185	240.3	1	14/26	1	4704
22	1	YDR483W KRE2 SGDID:S000002891_ Chr IV from 1421150-1422478_ Verified ORF_ "Alpha1_2-mannosyltransferase of the Golgi involved in protein mannosylation"
			EVYNSNNCECDQGNDFTFQGYSCGK	4	2993.14	1.3	3	1.11e-13	0	6.44	0.67	1326.7	1	34/96	0	7579
			WGDAPVHSIAAALFLPK	39	1792.97	1.05	3	1.67e-14	0	5.216	0.44	2376.7	1	32/64	0	9470
			KFPYPWVFLNDEPFTEEFK	8	2433.18	-0.28	3	1.11e-13	0	5.185	0.352	1718	1	31/72	0	9231
			HELLEEYDWYWR	55	1738.79	1.15	2	1.13e-09	0	4.787	0.654	2337.5	1	20/22	0	8573
			FPYPWVFLNDEPFTEEFKEAVTK	3	2833.38	0.48	3	1.11e-13	0	4.718	0.519	824.2	1	31/88	0	5949
			KNPEYLDENNLM*SFLSNDNGK	7	2458.12	1.68	3	1.11e-13	0	4.674	0.505	1153.2	1	27/80	0	9722
			TYNLCHFWSNFEIANLNLWR	8	2598.23	-0.27	2	1.13e-09	0	4.471	0.718	1176.3	1	19/38	0	10195
			FPYPWVFLNDEPFTEEFK	10	2305.09	1.55	2	1.67e-14	0	4.402	0.551	1300	1	22/34	0	7163
			LYCDINYDVFK	14	1449.67	1.8	2	1.67e-14	0	4.345	0.411	1533.4	1	18/20	0	6711
			KLEQSALNSEASEDSEAMDEESK	1	2527.1	1.3	3	6.15e-10	0	4.317	0.464	852.9	1	27/88	0	9635
			EYFDTLDHQGGFFYER	17	2023.88	0.59	2	1.11e-13	0	4.247	0.448	803	1	20/30	0	5686
			KNPEYLDENNLMSFLSNDNGK	3	2442.12	1.76	3	1.11e-13	0	4.039	0.355	1541.7	1	29/80	0	9951
			NPEYLDENNLMSFLSNDNGK	1	2314.03	0.17	2	6.15e-10	0	3.959	0.523	1001	1	22/38	0	7559
			IHYFSDIGYHHPPYDNCPLDK	7	2588.17	1.32	3	1.67e-14	0	3.88	0.471	804.8	1	30/80	0	5374
			DKIHYFSDIGYHHPPYDNCPLDK	1	2831.29	1.17	3	1.13e-09	0	3.753	0.506	699.6	1	25/88	0	9951
			TTM*DYITPSFANK	2	1504.7	-0.05	2	1.11e-13	0	3.456	0.557	1106.5	1	18/24	0	6434
			TTMDYITPSFANK	1	1488.7	0.66	2	1.15e-13	0	3.306	0.334	1176.3	1	17/24	0	8610
			YQSGFFWR	13	1090.51	0.58	2	1.67e-14	0	2.867	0.412	646.7	1	14/14	0	3434
			EYYDAQGLVKPK	2	1410.73	0.68	2	1.11e-13	0	2.509	0.318	690.2	1	14/22	0	7628
			ACYVTLVR	1	981.52	0.7	2	1.67e-14	0	2.012	0.188	461.8	1	2010-11-14	0	4085
23	1	YLR355C ILV5 SGDID:S000004347_ Chr XII from 839252-838065_ reverse complement_ Verified ORF_ "Acetohydroxyacid reductoisomerase_ mitochondrial protein involved in branched-chain amino acid biosynthesis_ also required for maintenance of wild-type mitochondrial DNA and found in mitochondrial nucleoids"
			DLTHVEPPKDLDVILVAPK	24	2099.17	0.78	3	4.31e-12	0	5.877	0.609	2879.8	1	37/72	0	9446
			RGSYVMNLLSDAAQSETWPAIKPLLTK	2	2989.58	1.83	3	4.31e-12	0	5.036	0.554	699.9	1	32/104	0	5497
			GSYVMNLLSDAAQSETWPAIKPLLTK	9	2833.48	0.65	3	4.31e-12	0	4.583	0.591	1099	1	32/100	0	6876
			NDTFALIGYGSQGYGQGLNLR	6	2244.1	0.6	2	1.26e-11	0	4.499	0.549	1088	1	25/40	0	5716
			GSYVM*NLLSDAAQSETWPAIKPLLTK	6	2849.48	1.59	3	5.22e-14	0	4.294	0.461	1035.6	1	35/100	0	6447
			GINSSYAVWNDVTGK	9	1610.78	1.47	2	5.22e-14	0	4.232	0.596	1373.4	1	20/28	0	7749
			NALKPVFQDLYESTK	5	1752.92	1.19	3	4.31e-12	0	4.017	0.455	838.8	1	27/56	0	4174
			YGMDYMYDACSTTAR	6	1804.7	1.92	2	2.33e-09	0	3.728	0.224	1030.2	1	19/28	0	6825
			YGM*DYMYDACSTTAR	1	1820.69	1.89	2	1.26e-11	0	3.585	0.061	956.5	1	18/28	0	8146
			YGMDYM*YDACSTTAR	1	1820.69	1.89	2	1.26e-11	0	3.368	0.579	783	2	17/28	0	8146
			RGALDWYPIFK	2	1365.73	0.56	3	4.31e-12	0	3.276	0.464	993.6	1	22/40	0	6293
			GALDWYPIFK	8	1209.63	1.58	2	4.31e-12	0	2.968	0.267	1106.9	1	14/18	0	6805
			TLYFSHGFSPVFK	2	1529.78	1.77	2	4.31e-12	0	2.943	0.148	586.9	4	13/24	0	10232
			ENGHSPSEAFNETVEEATQSLYPLIGK	2	2947.4	1.89	3	4.31e-12	0	2.848	0.353	423.2	1	27/104	0	5283
			SLEFNSQPDYR	1	1355.62	1.8	2	4.31e-12	0	2.719	0.382	518.6	1	15/20	0	5209
			QINFGGTVETVYER	1	1612.8	1.09	2	2.33e-09	0	2.701	0.35	479.7	1	14/26	0	5995
			AQALAVAIGSGYVYQTTFER	1	2145.1	1.96	2	5.22e-14	0	2.553	0.388	222.9	1	13/38	0	6602
			AAIEDGWVPGK	1	1142.58	1.52	2	4.31e-12	0	2.398	0.307	802.9	1	14/20	0	6363
			NLFTVEDAIK	6	1149.61	0.84	2	2.33e-09	0	2.343	0.364	406.9	1	2010-12-18	0	5181
24	1	YKL060C FBA1 SGDID:S000001543_ Chr XI from 327131-326052_ reverse complement_ Verified ORF_ "Fructose 1_6-bisphosphate aldolase_ required for glycolysis and gluconeogenesis; catalyzes conversion of fructose 1_6 bisphosphate to glyceraldehyde-3-P and dihydroxyacetone-P; locates to mitochondrial outer surface upon oxidative stress"
			FAIPAINVTSSSTAVAALEAAR	401	2160.17	1.83	2	5.55e-16	0	6.505	0.697	1719.2	1	29/42	0	5693
			KTGVIVGEDVHNLFTYAK	26	1991.06	0.96	2	5.55e-16	0	5.637	0.644	1307.2	1	21/34	0	9013
			VNLDTDCQYAYLTGIR	49	1901.91	1.71	2	4.44e-16	0	5.564	0.605	2247.8	1	22/30	0	10527
			TGVIVGEDVHNLFTYAK	68	1862.96	1.05	2	5.55e-16	0	5.472	0.581	1574.5	1	23/32	0	7013
			LLPWFDGMLEADEAYFK	54	2044.97	1.14	3	2.22e-16	0	5.316	0.56	1602.4	1	36/64	0	5511
			LLPWFDGM*LEADEAYFK	35	2060.97	0.78	3	2.22e-16	0	5.211	0.544	3086.1	1	40/64	0	6718
			SPIILQTSNGGAAYFAGK	38	1794.94	0.35	2	6.66e-15	0	5.132	0.681	1343.9	1	21/34	0	8374
			KLLPWFDGMLEADEAYFK	23	2173.07	1.68	3	5.55e-16	0	4.895	0.497	2714.7	1	32/68	0	10629
			KLLPWFDGM*LEADEAYFK	12	2189.06	1.45	3	2.22e-16	0	4.649	0.378	1785.4	1	35/68	0	7050
			SIAPAYGIPVVLHSDHCAK	15	2035.04	1.65	2	5.55e-16	0	4.52	0.605	498.4	1	18/36	0	5196
			DYIMSPVGNPEGPEKPNKK	8	2100.04	1.77	2	2.22e-15	0	4.441	0.54	1090	1	19/36	0	10208
			EEKPLFLVFHGGSGSTVQEFHTGIDNGVVK	6	3228.63	0.96	3	2.22e-16	0	4.259	0.445	623.6	1	34/116	0	5389
			KDYIMSPVGNPEGPEKPNK	2	2100.04	0.82	3	2.22e-15	0	3.993	0.475	850.6	1	29/72	0	8709
			EHGEPLFSSHMLDLSEETDEENISTCVK	1	3233.43	1.12	2	5.55e-16	0	3.848	0.676	431.9	1	17/54	0	8485
			DYIMSPVGNPEGPEKPNK	1	1971.95	1.77	2	5.55e-16	0	3.654	0.573	393.4	1	15/34	0	7612
			EHGEPLFSSHM*LDLSEETDEENISTCVK	1	3249.42	0.22	3	6.66e-15	0	3.456	0.551	335.3	1	26/108	0	5941
			DYIM*SPVGNPEGPEKPNKK	2	2116.04	0.57	3	2.22e-16	0	3.255	0.589	759.8	1	25/72	0	7628
			GISNEGQNASIK	1	1217.61	0.82	2	2.22e-16	0	2.393	0.243	291.4	3	13/22	0	4978
			GAIAAAHYIR	1	1042.58	0.76	2	5.55e-16	0	2.216	0.42	681.1	1	13/18	0	7060
25	1	YCL057W PRD1 SGDID:S000000562_ Chr III from 24768-26906_ Verified ORF_ "Zinc metalloendopeptidase_ found in the cytoplasm and intermembrane space of mitochondria; with Cym1p_ involved in degradation of mitochondrial proteins and of presequence peptides cleaved from imported proteins"
			EQLEGVPDSILTQFETIK	20	2047.06	1.71	2	3.41e-09	0	4.893	0.501	832.4	1	25/34	0	3372
			SPNFVGWIYFDLHPR	1	1847.92	1.09	3	5.08e-09	0	4.844	0.65	1847.8	1	30/56	0	8270
			YLLENFNVDLEK	12	1496.76	1.92	2	3.41e-09	0	3.991	0.454	2208.2	1	20/22	0	7531
			IPESLINSLIK	18	1226.74	0.78	2	4.22e-12	0	3.959	0.301	883.4	1	18/20	0	4254
			LRDELASLLGYDTYANYNLYDK	3	2610.27	1.49	3	5.08e-09	0	3.716	0.522	690.7	1	26/84	0	9746
			DLQNLSICDTWNQLR	5	1875.9	1.55	2	3.41e-09	0	3.697	0.554	602.5	1	17/28	0	7351
			KLNQGADPNYYIWDHR	2	1989.96	0.7	3	5.08e-09	0	3.675	0.406	1133.6	1	26/60	0	7605
			MAEDSTTVMNFLNDLK	1	1828.85	1.05	2	3.41e-09	0	3.293	0.472	321.4	1	13/30	0	6790
			LNQGADPNYYIWDHR	1	1861.86	1.97	2	4.22e-12	0	3.165	0.112	404.3	1	14/28	0	6228
			QAFLADQNKVPENEAILLDTLK	2	2470.32	1.59	3	2.17e-05	0	3.053	0.329	625.5	1	24/84	0	8992
			VPENEAILLDTLK	4	1454.81	0.9	2	4.71e-07	0	3.016	0.477	800.7	1	17/24	0	6942
			DYIHSGLELDEGNR	1	1617.75	1.97	3	3.41e-09	0	3.013	0.284	1233.4	1	24/52	0	10174
			FNGPGSVPWDFVEAPSQMLEFWTWNK	1	3069.42	1.62	3	1.15e-13	0	2.918	0.382	626.8	1	25/100	0	10323
			GGLYDINDNLK	6	1221.61	0.84	2	4.22e-12	0	2.894	0.322	853.5	1	14/20	0	7125
			TNEIINNSNNFYDSMSK	1	1990.88	1.7	2	4.71e-07	0	2.757	0.182	469.4	1	17/32	0	6498
			VESPSVSNFVEPFMK	2	1696.83	0.5	2	1.15e-13	0	2.733	0.391	537.5	1	15/28	0	7890
			HDIFLQFAR	4	1146.61	0.52	2	5.08e-09	0	2.7	0.505	1228.6	1	15/16	0	5547
			ISVNSINFSK	2	1108.6	2	2	1.15e-13	0	2.548	0.398	444.3	1	2010-11-18	0	8196
			YPDIFPVMK	3	1109.57	1.2	2	1.15e-13	0	2.486	0.321	1029.2	1	14/16	0	4871
26	1	YJL130C URA2 SGDID:S000003666_ Chr X from 172364-165720_ reverse complement_ Verified ORF_ "Bifunctional carbamoylphosphate synthetase (CPSase)-aspartate transcarbamylase (ATCase)_ catalyzes the first two enzymatic steps in the de novo biosynthesis of pyrimidines; both activities are subject to feedback inhibition by UTP"
			DSLPLLLAAVEEGK	1	1454.81	1.37	2	2.35e-07	0	3.506	0.499	1676.1	1	19/26	0	10023
			VLGTPIDTIITTEDR	1	1643.89	-0.79	2	4.42e-06	0	3.385	0.219	615	2	17/28	0	6032
			AGLLGVESIELTPHIISK	1	1877.07	0.81	3	4.42e-06	0	3.195	0.448	295.1	1	20/68	0	5792
			SQAANSVDEALAAVK	1	1473.75	-0.06	2	7.46e-06	0	3.165	0.479	331.4	1	16/28	0	6270
			SISGPVITDVASLK	4	1386.78	0.73	2	4.42e-06	0	2.968	0.514	711.3	1	16/26	0	6361
			TPVFGICLGHQLIAR	1	1681.92	0.98	3	2.35e-07	0	2.961	0.574	682.5	1	22/56	0	7896
			ELVAPGAIQNLIR	2	1393.82	0.68	2	2.35e-07	0	2.958	0.435	746.3	1	18/24	0	5473
			LAVDYSVPLVTNVK	3	1517.86	0.11	2	2.35e-07	0	2.894	0.499	1283.6	1	19/26	0	8227
			IVNVNPLVSSVK	4	1268.76	0.72	2	2.35e-07	0	2.88	0.548	1065.9	1	17/22	0	7363
			NDLESYLNQAVEVSR	1	1736.84	0.5	2	4.42e-06	0	2.846	0.48	648	1	16/28	0	8530
			WLQNEGIPAVYGVDTR	1	1817.92	1.93	2	2.35e-07	0	2.746	0.467	427.6	1	17/30	0	6033
			ITGPYNIQFIAK	3	1364.76	-0.25	2	2.35e-07	0	2.648	0.499	624.5	1	14/22	0	8290
			VVGVNLIELATK	4	1255.76	0.7	2	2.35e-07	0	2.595	0.56	1072	1	19/22	0	6583
			FLDSNEVAIR	1	1163.61	1.76	2	4.42e-06	0	2.44	0.276	413	4	13/18	0	5220
			LTIDDIVLR	2	1057.63	1.51	2	4.42e-06	0	2.437	0.22	740.7	1	14/16	0	6436
			ITAVAELLNQWPTEK	1	1712.92	1.59	2	2.35e-07	0	2.394	0.197	337.8	1	2010-12-28	0	8530
			VTALFLPLR	1	1029.65	-0.04	2	2.35e-07	0	2.189	0.294	659.6	1	2010-12-16	0	7108
			VYFVPVTAEFVR	1	1426.77	0.69	2	4.42e-06	0	2.04	0.425	287.6	1	13/22	0	4008
27	1	YBR199W KTR4 SGDID:S000000403_ Chr II from 618904-620298_ Verified ORF_ "Putative mannosyltransferase involved in protein glycosylation; member of the KRE2/MNT1 mannosyltransferase family"
			NSDLEDIISSIQQLEEEYNK	12	2367.12	1.23	3	1e-30	0	5.626	0.658	1735.5	1	33/76	0	8777
			FTPWSDLDNQNCQATWIR	23	2252.02	2	2	4.4e-11	0	5.152	0.661	853	1	23/34	0	4986
			TESADELPDHDAEVLDSIMDR	7	2358.04	0.96	3	1e-30	0	4.877	0.451	1350.5	1	32/80	0	7271
			ENIQYAEVESYHNMCR	7	2042.87	0.28	2	1.35e-10	0	4.841	0.661	1317.6	1	19/30	0	8319
			INYDVFQFMNK	22	1418.68	1.91	2	1.35e-10	0	4.529	0.562	2064.8	1	18/20	0	8090
			QLYEEFLLQEISEPK	11	1865.95	0.79	2	1.52e-11	0	4.321	0.574	1414.8	1	20/28	0	7684
			NFGYPYTFLNDEEFTDEFK	6	2376.03	1.71	2	8.88e-15	0	4.071	0.688	538	1	19/36	0	5139
			INYDVFQFM*NK	8	1434.67	1.98	2	4.4e-11	0	4.002	0.548	1645.2	1	17/20	0	8405
			SLALALFADK	22	1048.6	1.36	2	3.61e-09	0	3.959	0.534	1225.9	1	16/18	0	4922
			DIGYHHTPYTNCPTCPADSDR	5	2477.02	1.16	3	1e-30	0	3.953	0.52	583.7	1	26/80	0	7191
			LHEPLYEKDTFDPNEVLAENK	2	2501.22	0.94	3	1e-30	0	3.85	0.464	953.7	1	30/80	0	8024
			VVEFGTIGPDNWNMPDSIDR	7	2262.05	0.59	2	3.61e-09	0	3.638	0.46	424.4	1	17/38	0	6070
			DRVVEFGTIGPDNWNMPDSIDR	1	2533.18	1.93	3	1e-30	0	3.328	0.399	690.1	1	26/84	0	7232
			DTFDPNEVLAENK	5	1491.7	1.77	2	1.61e-11	0	3.137	0.411	620.8	1	17/24	0	6073
			GTILSLVR	5	858.54	0.65	2	8.88e-15	0	2.711	0.235	1209.2	1	13/14	0	4574
			NYDYTQGYSTCHFWTNFEIVDLDFLR	1	3304.47	1.2	3	8.88e-15	0	2.572	0.345	357.6	1	22/100	0	8539
			YMQYLEEK	3	1103.51	0.75	2	4.4e-11	0	2.499	0.353	744.8	1	13/14	0	4474
			LEPNVNFYCK	1	1283.61	0.87	2	4.4e-11	0	2.195	0.434	253.3	1	14/18	0	2711
28	1	YOL086C ADH1 SGDID:S000005446_ Chr XV from 160594-159548_ reverse complement_ Verified ORF_ "Alcohol dehydrogenase_ fermentative isozyme active as homo- or heterotetramers; required for the reduction of acetaldehyde to ethanol_ the last step in the glycolytic pathway"
			LPLVGGHEGAGVVVGMGENVK	55	2019.07	1.94	2	7.77e-15	0	6.538	0.572	3288.4	1	29/40	1	9968
			SANLMAGHWVAISGAAGGLGSLAVQYAK	45	2700.39	0.8	2	5.11e-14	0	6.431	0.654	1930.3	1	28/54	0	8957
			ATDGGAHGVINVSVSEAAIEASTR	30	2312.15	0.67	2	5.11e-14	0	6.411	0.637	2465.5	1	28/46	0	9287
			YSGVCHTDLHAWHGDWPLPVK	29	2475.17	1.28	3	5.11e-14	0	6.051	0.088	1759.9	1	34/80	1	8516
			LPLVGGHEGAGVVVGM*GENVK	33	2035.06	1.1	2	7.77e-15	0	5.597	0.667	1405.4	1	28/40	1	5077
			SPIKVVGLSTLPEIYEK	2	1873.07	0.71	2	5.11e-14	0	4.981	0.659	2282.2	1	24/32	0	9288
			SIGGEVFIDFTK	84	1312.68	1.96	2	1.66e-11	0	4.49	0.67	1134.6	1	19/22	0	4942
			SISIVGSYVGNR	58	1251.67	1.76	2	7.44e-14	0	4.424	0.571	1530.4	1	19/22	1	6264
			VVGLSTLPEIYEK	63	1447.8	0.77	2	4.22e-14	0	4.266	0.546	1101.3	1	19/24	0	5674
			VLGIDGGEGKEELFR	37	1618.84	0.77	2	2.85e-12	0	4.098	0.588	1424.7	1	22/28	0	6213
			CCSDVFNQVVK	26	1355.61	0.14	2	1.66e-11	0	3.993	0.524	1530.8	1	18/20	0	7264
			ANGTTVLVGMPAGAK	24	1386.74	0.83	2	4.11e-12	0	3.476	0.488	1056.4	1	20/28	0	5678
			SANLM*AGHWVAISGAAGGLGSLAVQYAK	4	2716.39	0.93	3	5.11e-14	0	3.408	0.408	495.3	1	23/108	0	9883
			ANELLINVK	34	1013.6	0.16	2	4.11e-12	0	3.354	0.417	1332.5	1	15/16	0	6289
			EKDIVGAVLK	12	1071.64	1.66	2	4.22e-14	0	2.454	0.274	255.2	1	13/18	0	1936
			DIVGAVLK	4	814.5	0.66	2	2.58e-13	0	2.242	0.167	407.2	1	2010-12-14	0	2420
			EALDFFAR	14	968.48	0.1	1	6.34e-07	0	2.208	0.48	103.3	1	2010-08-14	2	1961
29	1	YOR375C GDH1 SGDID:S000005902_ Chr XV from 1043040-1041676_ reverse complement_ Verified ORF_ "NADP(+)-dependent glutamate dehydrogenase_ synthesizes glutamate from ammonia and alpha-ketoglutarate; rate of alpha-ketoglutarate utilization differs from Gdh3p; expression regulated by nitrogen and carbon sources"
			SLEQIVNEYSTFSENK	7	1887.9	0.89	2	4.24e-09	0	4.844	0.608	1835.4	1	21/30	0	9709
			FIAEGSNMGSTPEAIAVFETAR	1	2298.11	0.08	2	4.24e-09	0	4.568	0.56	706.7	1	19/42	0	7499
			VIELGGTVVSLSDSK	2	1503.83	1.67	2	2.38e-06	0	4.364	0.586	1395	1	21/28	0	7420
			AANLGGVAVSGLEMAQNSQR	2	1972.99	1.63	2	4.24e-09	0	4.151	0.535	537.4	1	19/38	0	6116
			FHPSVNLSILK	2	1254.72	0.99	3	8.08e-05	0	3.766	0.295	943.8	3	21/40	1	6931
			VTWENDKGEQEVAQGYR	2	2008.94	0.66	3	2.38e-06	0	3.434	0.541	937.2	1	23/64	0	8116
			VDIALPCATQNEVSGEEAK	2	2030.97	1.76	2	1.15e-09	0	3.176	0.538	344.4	1	17/36	0	4831
			VTISGSGNVAQYAALK	1	1578.85	1.98	2	1.15e-06	0	3.123	0.478	629.1	1	15/30	1	9250
			HIGQDTDVPAGDIGVGGR	2	1763.87	0.74	3	4.24e-09	0	3.076	0.423	1046	1	28/68	0	5622
			GANIASFIK	1	920.52	0.64	2	2.38e-06	0	2.898	0.129	723.8	1	2010-12-16	0	5830
			STATGPSEAVWYGPPK	7	1647.8	0.64	2	4.24e-09	0	2.896	0.357	642.3	1	14/30	0	9592
			FLGFEQIFK	5	1128.61	0.69	2	1.15e-06	0	2.789	0.406	618.2	1	14/16	1	3106
			IMINCFNECIDYAK	2	1790.79	0.6	2	4.24e-09	0	2.589	0.483	303	2	2010-12-26	0	7370
			NSWEGVLTGK	1	1090.55	0.73	2	1.15e-06	0	2.559	0.387	647.9	1	13/18	1	6169
			ITWTSERVDQELK	1	1604.83	1.81	2	5.54e-06	0	2.17	0.114	148.8	22	2010-09-24	0	5284
			EIGYLFGAYR	1	1188.6	0.43	2	8.08e-05	0	2.066	0.363	715.9	1	2010-12-18	1	8057
			VLPIVSVPER	1	1108.67	-0.2	2	1.15e-06	0	2.053	0.509	238.5	1	2010-11-18	1	3699
30	1	YGL008C PMA1 SGDID:S000002976_ Chr VII from 482671-479915_ reverse complement_ Verified ORF_ "Plasma membrane H+-ATPase_ pumps protons out of the cell; major regulator of cytoplasmic pH and plasma membrane potential; part of the P2 subgroup of cation-transporting ATPases"
			LGLGGGGDMPGSELADFVENADGFAEVFPQHK	17	3261.52	1.41	3	1e-30	0	7.6	0.686	1422.6	1	41/124	1	6127
			LGLGGGGDM*PGSELADFVENADGFAEVFPQHK	6	3277.51	0.57	3	1e-30	0	6.116	0.66	1867.6	1	44/124	1	7752
			SAADIVFLAPGLSAIIDALK	4	1985.13	1.27	3	1e-30	0	5.421	0.604	2139	1	36/76	1	7442
			GYLVAMTGDGVNDAPSLK	8	1807.89	1.56	2	1e-30	0	4.946	0.616	1870.4	1	25/34	1	7364
			GYLVAM*TGDGVNDAPSLK	2	1823.88	1.57	2	1e-30	0	4.724	0.649	2405.6	1	25/34	1	10190
			LSAIESLAGVEILCSDK	14	1804.94	1.08	2	1e-30	0	4.38	0.586	1408.6	1	22/32	1	6535
			DGQLVEIPANEVVPGDILQLEDGTVIPTDGR	5	3259.67	1.26	2	1e-30	0	4.372	0.693	438.7	1	22/60	0	4174
			LSLHEPYTVEGVSPDDLMLTACLAASR	5	2945.44	1.78	3	1.11e-15	0	4.255	0.522	863.5	1	27/104	1	8968
			KADTGIAVEGATDAAR	3	1545.79	1.27	3	1e-30	0	4.191	0.474	2297.3	1	31/60	1	10695
			LSLHEPYTVEGVSPDDLM*LTACLAASR	1	2961.43	1.1	3	1e-30	0	3.992	0.563	707.4	1	30/104	1	6994
			TVEEDHPIPEDVHENYENK	3	2294.02	1.34	3	1e-30	0	3.721	0.421	727.3	1	24/72	1	8869
			VLEFHPFDPVSK	4	1414.74	0.55	2	1e-30	0	3.151	0.495	704.9	1	16/22	1	4888
			QLGLGTNIYNAER	10	1448.75	0.8	2	3.54e-08	0	3.085	0.418	373.2	1	15/24	1	5180
			ADTGIAVEGATDAAR	3	1417.69	0.92	2	1.11e-15	0	3.081	0.521	806.1	1	16/28	1	8824
			GAPLFVLK	1	844.53	-0.08	2	1e-30	0	2.409	0.087	360.6	9	2010-11-14	1	2740
			YGLNQMADEKESLVVK	3	1823.92	0.77	2	3.54e-08	0	2.381	0.28	526.9	2	14/30	0	9039
			TLANTAVVIR	2	1057.64	-0.95	2	1e-30	0	2.111	0.245	931.1	1	14/18	0	8560
30	2	YPL036W PMA2 SGDID:S000005957_ Chr XVI from 482841-485684_ Verified ORF_ "Plasma membrane H+-ATPase_ isoform of Pma1p_ involved in pumping protons out of the cell; regulator of cytoplasmic pH and plasma membrane potential"
			LGLGGGGDMPGSELADFVENADGFAEVFPQHK	17	3261.52	1.41	3	1e-30	0	7.6	0.686	1422.6	1	41/124	1	6127
			LGLGGGGDM*PGSELADFVENADGFAEVFPQHK	6	3277.51	0.57	3	1e-30	0	6.116	0.66	1867.6	1	44/124	1	7752
			SAADIVFLAPGLSAIIDALK	4	1985.13	1.27	3	1e-30	0	5.421	0.604	2139	1	36/76	1	7442
			GYLVAMTGDGVNDAPSLK	8	1807.89	1.56	2	1e-30	0	4.946	0.616	1870.4	1	25/34	1	7364
			GYLVAM*TGDGVNDAPSLK	2	1823.88	1.57	2	1e-30	0	4.724	0.649	2405.6	1	25/34	1	10190
			LSAIESLAGVEILCSDK	14	1804.94	1.08	2	1e-30	0	4.38	0.586	1408.6	1	22/32	1	6535
			LSLHEPYTVEGVSPDDLMLTACLAASR	5	2945.44	1.78	3	1.11e-15	0	4.255	0.522	863.5	1	27/104	1	8968
			KADTGIAVEGATDAAR	3	1545.79	1.27	3	1e-30	0	4.191	0.474	2297.3	1	31/60	1	10695
			LSLHEPYTVEGVSPDDLM*LTACLAASR	1	2961.43	1.1	3	1e-30	0	3.992	0.563	707.4	1	30/104	1	6994
			TVEEDHPIPEDVHENYENK	3	2294.02	1.34	3	1e-30	0	3.721	0.421	727.3	1	24/72	1	8869
			VLEFHPFDPVSK	4	1414.74	0.55	2	1e-30	0	3.151	0.495	704.9	1	16/22	1	4888
			QLGLGTNIYNAER	10	1448.75	0.8	2	3.54e-08	0	3.085	0.418	373.2	1	15/24	1	5180
			ADTGIAVEGATDAAR	3	1417.69	0.92	2	1.11e-15	0	3.081	0.521	806.1	1	16/28	1	8824
			GAPLFVLK	1	844.53	-0.08	2	1e-30	0	2.409	0.087	360.6	9	2010-11-14	1	2740
31	1	YFR044C DUG1 SGDID:S000001940_ Chr VI from 241424-239979_ reverse complement_ Verified ORF_ "Probable di- and tri-peptidase; forms a complex with Dug2p and Dug3p to degrade glutathione (GSH) and other peptides containing a gamma-glu-X bond in an alternative pathway to GSH degradation by gamma-glutamyl transpeptidase (Ecm38p)"
			GVTDDTGPLLSWINVVDAFK	33	2147.1	1.95	2	7.12e-10	0	5.868	0.615	1151.5	1	23/38	0	6009
			ILIDGIDEMVAPLTEK	15	1756.94	0.97	2	7.62e-09	0	4.855	0.571	1609.2	1	22/30	0	7460
			YPSLSIHGVEGAFSAQGAK	8	1918.97	1.75	3	7.56e-11	0	4.75	0.596	1197.4	1	30/72	0	7657
			TELIHDGAYWVSDPFNAQFTAAK	5	2581.24	0.53	3	5.35e-10	0	4.654	0.481	1498.7	1	33/88	0	7786
			FISEQLSQSGFHDIK	5	1735.86	0.93	2	7.12e-10	0	4.387	0.505	2618.3	1	25/28	0	7003
			ILIDGIDEM*VAPLTEK	10	1772.94	0.95	2	3.55e-09	0	4.261	0.566	1339	1	21/30	0	7864
			TVLVYGHYDVQPAQLEDGWDTEPFK	2	2907.38	1.66	3	7.56e-11	0	4.217	0.503	610.2	1	27/96	0	7850
			GVDAVCISDNYWLGTK	5	1797.85	1.91	2	7.12e-10	0	4.194	0.607	1725.5	1	21/30	0	8561
			DIEFSVEELNAATGSK	4	1709.82	0.63	2	5.35e-10	0	4.158	0.558	1856.7	1	22/30	0	9936
			MVDLGIQPPPISTPNLSLPPVILSR	1	2654.49	1.79	3	7.12e-10	0	3.036	0.398	226.9	7	19/96	0	8777
			LDISNFVGGMK	3	1180.6	0.51	2	5.71e-09	0	2.916	0.38	655.8	1	13/20	0	7885
			TMAAYLQYYSESPEN	2	1766.76	0.72	2	7.56e-11	0	2.907	0.483	528.2	1	17/28	0	6517
			LVYGVDPDFTR	5	1281.65	1.55	2	7.12e-10	0	2.889	0.393	1008.4	1	16/20	0	4854
			ASGQEFPVNLVTCFEGMEESGSLK	3	2616.2	1.63	2	7.12e-10	0	2.64	0.489	348.8	1	14/46	0	8770
			LDISNFVGGM*K	1	1196.6	1.99	2	1.03e-09	0	2.521	0.275	1002.4	1	15/20	0	9614
32	1	YDL045C FAD1 SGDID:S000002203_ Chr IV from 373605-372685_ reverse complement_ Verified ORF_ "Flavin adenine dinucleotide (FAD) synthetase_ performs the second step in synthesis of FAD from riboflavin"
			DSNNPALHFEWEIIHAFGK	6	2225.08	0.85	3	5.64e-10	0	5.718	0.476	1781.5	1	35/72	0	6770
			KDSNNPALHFEWEIIHAFGK	9	2353.17	1.6	3	2.8e-09	0	5.377	0.591	1547	1	30/76	0	9456
			LPTVFIDQEETFPTLENFVLETSER	4	2954.47	1.96	3	2.8e-09	0	4.866	0.559	768.5	1	29/96	0	8288
			YHDNYYPGWYLVDDTLER	4	2319.04	1.96	2	1.69e-08	0	4.789	0.549	857	1	20/34	0	6986
			SSAINTSPISVVDK	2	1417.75	0.91	2	5.64e-10	0	3.84	0.359	1104	1	17/26	0	9334
			IYPETEAIVIGIR	3	1473.83	1.88	2	2.51e-11	0	3.696	0.51	577.1	1	17/24	0	4278
			SSAINTSPISVVDKER	5	1702.9	1.94	2	2.51e-11	0	3.606	0.609	803.5	1	18/30	0	7039
			SQIIASTQEAIR	2	1316.72	0.85	2	2.51e-11	0	3.498	0.41	673.3	1	15/22	0	6999
			HTDPFGEALKPIQR	4	1608.85	0.16	2	1.69e-08	0	3.448	0.518	605.3	1	16/26	0	7100
			AQNSQFDFEFQSFPMQR	4	2106.93	0.76	2	5.64e-10	0	3.215	0.492	626.7	1	14/32	0	9759
			YLLSEIFVR	3	1139.65	0.86	2	2.8e-09	0	3.183	0.422	1171.7	1	15/16	0	4897
			TDSNWPDFMR	2	1268.54	1.84	2	2.8e-09	0	3.127	0.479	547	1	13/18	0	4816
			QSGASVNMADAFR	1	1353.62	-0.05	2	5.64e-10	0	2.845	0.577	529.2	1	15/24	0	5960
			AAEMCYEITNSYLHIDQK	1	2185.99	1.25	3	2.8e-09	0	2.597	0.338	298.9	4	17/68	0	6518
			KYLLSEIFVR	2	1267.74	0.63	2	2.8e-09	0	2.585	0.379	780.5	1	14/18	0	7279
33	1	YGR180C RNR4 SGDID:S000003412_ Chr VII from 856306-855269_ reverse complement_ Verified ORF_ "Ribonucleotide-diphosphate reductase (RNR)_ small subunit; the RNR complex catalyzes the rate-limiting step in dNTP synthesis and is regulated by DNA replication and DNA damage checkpoint pathways via localization of the small subunits"
			YYNAVNPFEFMEDVATAGK	28	2165.98	0.63	2	3.95e-13	0	6.411	0.724	1380	1	26/36	0	5201
			YLIENFSAQLQNPEGK	21	1850.93	0.66	2	9.04e-11	0	5.454	0.547	1794.1	1	20/30	0	10300
			EGIFQAGNYASMFWLTDK	7	2077.97	0.72	2	1.92e-11	0	5.211	0.546	1211.7	1	20/34	0	8511
			TYIGNLLALSISSDNLVNK	8	2035.11	0.56	2	1.92e-11	0	4.804	0.515	1236.8	1	21/36	0	8503
			DRGAYTDFSCLLFAHLR	3	2041.99	1.1	3	6.18e-10	0	4.719	0.523	1134.9	1	31/64	0	4878
			YYNAVNPFEFM*EDVATAGK	4	2181.98	0.64	2	1.92e-11	0	4.663	0.584	859.7	1	22/36	0	5880
			IITEAVEIEKEYYSNSLPVEK	3	2454.26	1.32	2	9.04e-11	0	4.552	0.525	1662.7	1	22/40	0	11042
			GAYTDFSCLLFAHLR	14	1770.86	0.94	2	3.95e-13	0	4.167	0.574	1749.2	1	20/28	0	8393
			EAEKDEILLMENSR	6	1676.82	0.27	2	1.92e-11	0	4.019	0.573	1460.1	1	18/26	0	9422
			SIHTYIEFVADGLLQGFGNEK	11	2338.17	-0.64	2	1.92e-11	0	3.763	0.531	1014.9	1	20/40	0	9887
			WISNDDSLYAER	9	1468.67	1.72	2	1.92e-11	0	3.372	0.568	555.2	1	16/22	0	4437
			IITEAVEIEK	1	1144.65	0.75	2	3.95e-13	0	2.819	0.328	433.5	1	14/18	0	4643
			EYYSNSLPVEK	3	1328.64	0.77	2	3.95e-13	0	2.663	0.301	457.6	1	2010-12-20	0	6503
			FVMFPIK	2	881.5	0.73	2	9.04e-11	0	2.285	0.191	408.2	5	2010-11-12	0	2213
			IMPGLAMANR	1	1073.56	0.74	2	6.18e-10	0	2.135	0.401	332.7	1	13/18	0	3850
34	1	YGR279C SCW4 SGDID:S000003511_ Chr VII from 1049965-1048805_ reverse complement_ Verified ORF_ "Cell wall protein with similarity to glucanases; scw4 scw10 double mutants exhibit defects in mating"
			VFLGIYYVDQIQDGVNTIK	1283	2185.15	1.8	3	1e-30	0	7.499	0.619	3424.8	1	38/72	0	9425
			DAVSAITSSCGADTFLFTAFNDYWK	476	2787.26	1.7	3	1e-30	0	6.692	0.688	2152.8	1	38/96	0	8681
			SASEVASDLAQLTDFPVIR	300	2019.04	1.71	2	3.33e-15	0	6.333	0.613	3246.9	1	26/36	0	10232
			NVVITESGWPSKGETYGVAVPSK	159	2405.23	1.67	2	1.11e-16	0	5.678	0.567	1059.9	1	25/44	0	5632
			ENQKDAVSAITSSCGADTFLFTAFNDYWK	10	3286.5	1.9	3	1e-30	0	5.246	0.469	1188.6	1	31/112	0	11318
			LYGTDCNQVENVFK	259	1686.78	-0.04	2	3.33e-15	0	5.164	0.565	2232.8	1	21/26	0	10238
			NTVAQDSGKWLLEQIQR	6	1986.04	0.85	2	1e-30	0	5.011	0.489	1565.2	1	22/32	0	7688
			ADGAYGVEKYWGILSNE	6	1871.88	0.93	2	1e-30	0	4.466	0.483	1397.6	1	22/32	0	6357
			NVVITESGWPSK	82	1316.68	1.68	2	1e-30	0	4.037	0.629	794.7	1	17/22	0	4085
			GITYTPYESSGACK	47	1533.69	0.6	2	1.11e-16	0	4.007	0.606	1213.4	1	22/26	0	4776
			KNVVITESGWPSK	3	1444.78	0.91	3	1e-30	0	3.266	0.212	1170.2	1	22/48	0	8106
			GETYGVAVPSK	11	1107.57	0.78	2	3.33e-15	0	3.192	0.542	1009.5	1	16/20	0	6112
			WLLEQIQR	96	1085.61	0.69	2	1e-30	0	3.156	0.121	660.6	1	2010-11-14	0	4884
			YWGILSNE	92	981.47	0.75	2	3.33e-15	0	3.119	0.281	1177.3	1	13/14	0	4471
35	1	YOL011W PLB3 SGDID:S000005371_ Chr XV from 305350-307410_ Verified ORF_ "Phospholipase B (lysophospholipase) involved in phospholipid metabolism; hydrolyzes phosphatidylinositol and phosphatidylserine and displays transacylase activity in vitro"
			DFPVFQNAEMPFPISVADGR	21	2237.07	0.65	2	4.96e-10	0	5.287	0.611	1232.4	1	23/38	0	6910
			DFPVFQNAEM*PFPISVADGR	12	2253.06	0.54	2	2.11e-10	0	5.204	0.689	1340.2	1	22/38	0	9025
			DLSQDFNDIAVYSPNPFK	25	2069.98	0.61	2	1.34e-11	0	5.064	0.535	1221.1	1	22/34	0	6319
			ALAYNFFPSLNR	9	1412.73	0.7	2	2.44e-11	0	4.095	0.44	1073.8	1	18/22	0	4757
			LFNDGNSENLPK	16	1347.65	1.61	2	6.7e-11	0	3.856	0.314	1127.6	1	19/22	0	5227
			GGIGLTWSSIR	7	1146.63	1.7	2	4.96e-10	0	3.74	0.43	1148.7	1	16/20	0	6440
			LAWPDGSSLVHTYER	11	1730.85	0.73	2	1.34e-11	0	3.716	0.608	823.3	1	18/28	0	6229
			CTAGFDNAGFIMGTSSTLFNQFLLR	1	2768.32	1.65	2	4.96e-10	0	3.589	0.648	647.1	1	16/48	0	10726
			IAVAVSGGGYR	8	1049.57	0.81	2	4.96e-10	0	3.575	0.596	1634.8	1	17/20	0	7439
			SMIQNGFEIATR	4	1366.68	0.89	2	1.34e-11	0	3.471	0.226	1790.6	1	18/22	0	9018
			GGIGLTWSSIRDFPVFQNAEM*PFPISVADGR	2	3380.67	-0.69	3	2.11e-10	0	3.057	0.445	327.7	1	21/120	0	9299
			GGIGLTWSSIRDFPVFQNAEMPFPISVADGR	1	3364.68	-1.04	3	1.93e-11	0	2.81	0.246	317.1	1	21/120	0	7075
			SM*IQNGFEIATR	1	1382.67	0.34	2	1.93e-11	0	2.433	0.068	700	1	17/22	0	4656
			INSTHLPSFITR	1	1385.75	0.38	2	2.11e-10	0	2.375	0.295	502.1	1	13/22	0	7394
36	1	YGR087C PDC6 SGDID:S000003319_ Chr VII from 652985-651294_ reverse complement_ Verified ORF_ "Minor isoform of pyruvate decarboxylase_ decarboxylates pyruvate to acetaldehyde_ involved in amino acid catabolism; transcription is glucose- and ethanol-dependent_ and is strongly induced during sulfur limitation"
			WAGNANELNAAYAADGYAR	140	1997.91	0.72	2	4.44e-15	0	5.891	0.748	2130.9	1	24/36	2	9730
			WGLKPYLFVLNNDGYTIEK	76	2270.19	1.19	3	1.55e-14	0	5.719	0.403	1804.3	1	31/72	1	8226
			LIHGPHAEYNEIQTWDHLALLPAFGAK	1	3041.56	1.71	3	4.44e-15	0	5.34	0.604	2128.7	1	43/104	0	8072
			LIDLTQFPAFVTPLGK	7	1760	1.41	2	4.44e-15	0	4.938	0.647	1854.5	1	23/30	0	6043
			IATTGEWDALTTDSEFQK	1	2012.94	0.41	2	4.44e-15	0	4.661	0.627	1465.3	1	23/34	0	7825
			QLLLHHTLGNGDFTVFHR	15	2105.1	1.38	3	3.31e-08	0	4.402	0.548	494.7	1	27/68	3	4152
			TTFITQRPSYLGLPANLVDLK	1	2347.3	1.75	3	4.44e-15	0	3.585	0.474	731.3	1	28/80	0	5733
			LPVFDAPESLIK	5	1328.75	-0.12	2	4.44e-15	0	3.431	0.46	1462.5	1	18/22	0	7153
			VILFIGDGSLQLTVQEISTMIR	2	2433.34	1.19	2	7.63e-13	0	3.382	0.628	348.3	1	15/42	2	8116
			VILFIGDGSLQLTVQEISTM*IR	2	2449.34	1.92	3	1.55e-14	0	3.219	0.423	504	1	27/84	2	5721
			QAVESADLILSVGALLSDFNTGSFSYSYK	2	3082.53	1.43	2	2.28e-12	0	3.168	0.673	277.6	2	15/56	0	7078
			YGGVYVGTLSK	1	1143.6	0.67	2	4.44e-15	0	3.024	0.512	1116.6	1	17/20	0	5846
			FALQNLLK	4	946.57	0.38	2	4.44e-15	0	2.403	0.155	790.9	1	13/14	0	3802
			QEWLWNELSK	1	1332.66	1.93	2	4.44e-15	0	2.102	0.293	217.6	2	2010-11-18	0	4149
37	1	YBL075C SSA3 SGDID:S000000171_ Chr II from 86446-84497_ reverse complement_ Verified ORF_ "ATPase involved in protein folding and the response to stress; plays a role in SRP-dependent cotranslational protein-membrane targeting and translocation; member of the heat shock protein 70 (HSP70) family; localized to the cytoplasm"
			IINEPTAAAIAYGLDK	22	1659.9	-0.88	2	2.01e-13	0	5.103	0.685	1637.6	1	25/30	3	4691
			KSETFSTYADNQPGVLIQVFEGER	7	2715.33	1.73	3	1.56e-05	0	4.435	0.497	1823.5	1	32/92	0	12430
			IINEPTAAAIAYGLDKK	6	1787.99	0.79	2	1.21e-13	0	4.203	0.515	1112.5	1	22/32	3	6031
			VNDAVVTVPAYFNDSQR	20	1894.93	0.98	2	4.21e-11	0	4.046	0.63	676.2	1	21/32	1	4151
			ARFEELCADLFR	32	1526.74	1.45	3	1.21e-13	0	3.789	0.446	1724	1	28/44	3	6530
			FEELCADLFR	23	1299.6	0.62	2	1.21e-13	0	3.72	0.478	1385.7	1	16/18	3	6136
			FELSGIPPAPR	11	1183.65	1.7	2	4.21e-11	0	3.095	0.419	592	1	14/20	3	4528
			TFTPEEISSMVLSK	3	1568.79	0.55	2	2.84e-06	0	2.929	0.532	1145.8	1	19/26	0	6956
			DAGTIAGMNVLR	2	1217.63	0.85	2	2.84e-06	0	2.855	0.426	732.2	1	17/22	0	5108
			STLEPVEKVLK	4	1242.73	0.61	2	2.84e-06	0	2.615	0.422	378.5	1	13/20	0	3389
			NQLESYAFTLK	1	1313.67	0.45	2	2.84e-06	0	2.566	0.397	592	1	14/20	1	5968
			TTPSYVAFTDTER	1	1487.7	0.68	2	2.84e-06	0	2.55	0.45	418.4	1	14/24	1	5882
			NQAAINPHNTVFDAK	1	1639.82	0.1	2	2.84e-06	0	2.37	0.337	194.9	1	13/28	0	5342
			TFTPEEISSM*VLSK	1	1584.78	1.41	2	2.84e-06	0	2.077	0.093	296.6	1	2010-12-26	0	6351
38	1	YMR305C SCW10 SGDID:S000004921_ Chr XIII from 880231-879062_ reverse complement_ Verified ORF_ "Cell wall protein with similarity to glucanases; may play a role in conjugation during mating based on mutant phenotype and its regulation by Ste12p"
			STAQVASDLEQLTGFDNIR	113	2065.02	0.68	2	3.22e-14	0	6.455	0.646	2641	1	27/36	0	8170
			SSCGSSAYLFTAFNDLWK	176	2053.93	0.78	2	1.52e-12	0	6.163	0.659	2346.5	1	26/34	0	7641
			LFLGIYYVDKIQDAVDTIK	9	2214.21	1.59	3	1.44e-13	0	5.722	0.656	2287.7	1	39/72	0	5489
			LYGVDCSQVENVLQAK	152	1822.9	0.84	2	8.03e-13	0	5.461	0.61	2361.7	1	24/30	0	7988
			DVVITETGWPSKGDTYGEAVPSK	91	2436.19	1.24	3	3.3e-13	0	5.002	0.525	1020.5	1	34/88	0	5651
			SSCGSSAYLFTAFNDLWKDDGQYGVEK	23	3045.36	1.96	3	8.03e-13	0	4.965	0.503	852	1	30/104	0	7938
			DVVITETGWPSK	26	1331.68	0.49	2	2.22e-14	0	4.123	0.564	1125.3	1	19/22	0	4226
			LFLGIYYVDK	85	1230.68	1.75	2	8.03e-13	0	3.921	0.305	1182.2	1	16/18	0	4124
			ANQEAAISSIK	17	1131.6	0.53	2	5.55e-15	0	3.853	0.506	1454.1	1	16/20	0	9409
			GITYSPYNDDGSCK	11	1576.66	1.53	2	3.3e-13	0	3.522	0.486	511.8	1	17/26	0	4887
			ANQEAAISSIKSSCGSSAYLFTAFNDLWK	4	3166.52	0.97	3	5.55e-15	0	3.498	0.378	510.8	1	23/112	0	9872
			YWGILSSD	21	940.44	1.04	1	5.55e-15	0	2.231	0.639	691.4	1	2010-11-14	0	6860
			IQDAVDTIK	1	1002.55	0.7	2	2.22e-14	0	2.218	0.238	484.6	2	2010-12-16	0	4651
			KDVVITETGWPSK	1	1459.78	0.8	2	3.3e-13	0	2.206	0.428	464.3	3	14/24	0	7744
39	1	YCR053W THR4 SGDID:S000000649_ Chr III from 216693-218237_ Verified ORF_ "Threonine synthase_ conserved protein that catalyzes formation of threonine from 0-phosphohomoserine; expression is regulated by the GCN4-mediated general amino acid control pathway"
			FADAVNNALSGFSNYSFEK	13	2080.96	1.6	2	1.87e-12	0	5.509	0.601	1773.6	1	24/36	0	7842
			FVVPSGNFGDILAGYFAK	18	1901.98	1.04	2	3.31e-13	0	4.877	0.58	983.7	1	27/34	0	3708
			LYIAQEEIPDADLKDLIK	10	2087.13	0.56	2	1.87e-12	0	4.678	0.524	484.8	1	17/34	0	5807
			LYIAQEEIPDADLK	9	1617.84	-0.16	2	3.33e-15	0	4.593	0.472	1133.9	1	19/26	0	6782
			FADAVNNALSGFSNYSFEKDVLPEELK	3	3004.46	1.22	3	2.54e-13	0	4.211	0.535	1109.6	1	36/104	0	6872
			AGEIVNNWFQELK	12	1547.79	1.02	2	7.82e-13	0	3.804	0.438	1108.3	1	17/24	0	8769
			SIQYISLSTAHPAK	5	1515.82	1.56	2	2.54e-13	0	3.704	0.549	1214.3	1	18/26	0	9333
			LSFQDLAFAIMR	14	1411.74	1.81	2	2.54e-13	0	3.441	0.32	1154.7	1	15/22	0	9665
			LAIATNENDILDR	9	1457.76	1.85	2	1e-06	0	3.375	0.538	1161.7	1	18/24	0	8092
			DVSVFILYPTGR	1	1366.74	0.76	2	1e-06	0	3.053	0.618	896.9	1	16/22	0	5396
			HNVGAVNSINWAR	2	1437.73	0.16	2	1e-06	0	2.822	0.496	964.7	1	17/24	0	8132
			LSFQDLAFAIM*R	1	1427.74	1.95	2	7.82e-13	0	2.26	0.387	1115.3	1	16/22	0	9800
			VAATLSPAM*DILISSNFER	1	2051.05	-0.06	2	3.64e-12	0	2.145	0.354	73.5	27	1936-08-01	0	7564
40	1	YNL209W SSB2 SGDID:S000005153_ Chr XIV from 252060-253901_ Verified ORF_ "Cytoplasmic ATPase that is a ribosome-associated molecular chaperone_ functions with J-protein partner Zuo1p; may be involved in the folding of newly-synthesized polypeptide chains; member of the HSP70 family; homolog of SSB1"
			IINEPTAAAIAYGLGAGK	14	1729.95	0.91	2	5.68e-12	0	5.417	0.67	1999.8	1	26/34	1	6381
			VIDVDGNPVIEVQYLEETK	11	2160.11	0.74	2	2.22e-15	0	5.315	0.624	1798.3	1	26/36	1	6144
			LESYVASIEQTVTDPVLSSK	11	2166.12	1.51	2	4.23e-12	0	4.588	0.673	1402.1	1	21/38	1	9816
			STSGNTHLGGQDFDTNLLEHFK	7	2418.13	0.92	3	2.22e-15	0	4.411	0.568	1066.9	1	32/84	1	6535
			SKIEAALSDALAALQIEDPSADELR	2	2626.36	1	3	4.23e-12	0	4.041	0.442	1274.8	1	31/96	1	8954
			SQIDEVVLVGGSTR	13	1459.78	0.55	2	5.33e-10	0	3.864	0.648	943.2	2	17/26	1	6625
			DAGAISGLNVLR	8	1185.66	1.83	2	4.23e-12	0	3.599	0.394	1859.8	1	21/22	1	5903
			TFSPQEISAMVLTK	7	1551.81	0.98	2	5.68e-12	0	3.411	0.435	1002.3	1	17/26	1	9288
			FEDLNAALFK	5	1167.6	0.98	2	0.000203	0	3.314	0.411	880.7	1	16/18	1	4581
			ENTLLGEFDLK	17	1278.66	0.61	2	2.22e-15	0	3.26	0.435	696.7	1	15/20	1	5127
			LLSDFFDGK	3	1041.53	1.28	2	4.23e-12	0	2.678	0.35	486.6	1	13/16	1	4108
			VTPSFVAFTPQER	2	1478.76	0.69	2	0.000399	0	2.42	0.289	697.4	1	14/24	0	6526
			IEAALSDALAALQIEDPSADELR	1	2411.23	-0.46	2	4.23e-12	0	2.27	0.52	235.3	2	15/44	1	6286
41	1	YPL154C PEP4 SGDID:S000006075_ Chr XVI from 260930-259713_ reverse complement_ Verified ORF_ "Vacuolar aspartyl protease (proteinase A)_ required for the posttranslational precursor maturation of vacuolar proteinases; important for protein turnover after oxidative damage; synthesized as a zymogen_ self-activates"
			QDFAEATSEPGLTFAFGK	12	1915.91	0.9	2	1.81e-13	0	5.459	0.665	1333.8	1	26/34	0	4954
			YYSIYDLGNNAVGLAK	10	1760.89	1.76	2	1.81e-13	0	5.399	0.609	1924	1	23/30	0	7763
			FDGILGLGYDTISVDK	24	1712.87	1.6	2	1.81e-13	0	5.362	0.665	2218.4	1	27/30	0	5479
			VVPPFYNAIQQDLLDEK	8	1989.03	1.85	3	1.81e-13	0	4.66	0.497	1804.7	1	35/64	0	5589
			KYYSIYDLGNNAVGLAK	3	1888.98	1.28	3	1.81e-13	0	4.544	0.455	1699.7	1	29/64	0	8655
			KGWTGQYTLDCNTR	8	1699.79	0.29	2	1.81e-13	0	4.497	0.583	1897.3	1	22/26	0	7141
			DTENGGEATFGGIDESK	1	1726.74	1.1	2	1.81e-13	0	3.758	0.508	1680.5	1	23/32	0	7125
			VILDTGSSNLWVPSNECGSLACFLHSK	2	2991.43	1.71	3	1.81e-13	0	3.674	0.404	251.7	1	24/104	0	4716
			GDITWLPVR	5	1056.58	0.67	2	1.93e-06	0	3.312	0.42	1137.4	1	14/16	0	5845
			VVPPFYNAIQQDLLDEKR	1	2145.13	0.26	2	1.81e-13	0	3.115	0.6	209.3	1	18/34	0	3547
			FAFYLGDTSK	4	1148.56	-0.08	2	1.81e-13	0	2.885	0.475	554.7	1	14/18	0	4537
			GWTGQYTLDCNTR	2	1571.69	1.98	2	1.36e-06	0	2.872	0.449	426.3	1	13/24	0	6473
			FKGDITWLPVR	5	1331.75	0.55	2	3.29e-06	0	2.865	0.412	729	1	13/20	0	7221
42	1	YOR133W EFT1 SGDID:S000005659_ Chr XV from 575099-577627_ Verified ORF_ "Elongation factor 2 (EF-2)_ also encoded by EFT2; catalyzes ribosomal translocation during protein synthesis; contains diphthamide_ the unique posttranslationally modified histidine residue specifically ADP-ribosylated by diphtheria toxin"
			FVEPIDDCPAGNIIGLVGIDQFLLK	6	2743.44	0.92	3	5.22e-14	0	6.054	0.604	2992.8	1	42/96	1	9846
			IQEPVFLVEIQCPEQAVGGIYSVLNK	3	2930.53	1.47	3	5.75e-10	0	4.978	0.669	2098.6	1	37/100	1	9702
			AEQLYEGPADDANCIAIK	2	1977.92	1.1	2	5.22e-14	0	4.848	0.563	1937.9	1	26/34	1	6732
			FLPAADALLEM*IVLHLPSPVTAQAYR	1	2852.54	-0.34	3	5.22e-14	0	3.54	0.516	573.3	1	25/100	1	8812
			IWCFGPDGNGPNLVIDQTK	3	2131.03	1.42	2	5.75e-10	0	3.413	0.526	523.3	1	17/36	1	6295
			AYLPVNESFGFTGELR	4	1799.9	1.21	2	5.75e-10	0	3.35	0.473	620.9	1	18/30	1	5294
			IMADDYGWDVTDAR	2	1627.71	1.99	2	5.75e-10	0	3.27	0.363	1275.7	1	18/26	1	9715
			LWGDSFFNPK	5	1210.59	0.85	2	5.75e-10	0	2.995	0.429	667.6	1	15/18	1	4373
			GTVAFGSGLHGWAFTIR	1	1776.92	1.73	2	5.22e-14	0	2.894	0.271	381.1	1	14/32	1	7652
			ATYAGFLLADPK	1	1266.67	1.75	2	5.75e-10	0	2.74	0.348	1117.2	1	16/22	1	9429
			FLPAADALLEMIVLHLPSPVTAQAYR	1	2836.54	1.87	3	6.56e-05	0	2.728	0.255	388.7	1	24/100	1	6729
			STAISLYSEMSDEDVK	1	1774.81	0.83	2	0.000126	0	2.224	0.42	248.9	1	13/30	1	8189
			IM*ADDYGWDVTDAR	1	1643.7	0.33	2	6.56e-05	0	2.081	0.265	405.3	1	14/26	1	6972
42	2	YDR385W EFT2 SGDID:S000002793_ Chr IV from 1243223-1245751_ Verified ORF_ "Elongation factor 2 (EF-2)_ also encoded by EFT1; catalyzes ribosomal translocation during protein synthesis; contains diphthamide_ the unique posttranslationally modified histidine residue specifically ADP-ribosylated by diphtheria toxin"
			FVEPIDDCPAGNIIGLVGIDQFLLK	6	2743.44	0.92	3	5.22e-14	0	6.054	0.604	2992.8	1	42/96	1	9846
			IQEPVFLVEIQCPEQAVGGIYSVLNK	3	2930.53	1.47	3	5.75e-10	0	4.978	0.669	2098.6	1	37/100	1	9702
			AEQLYEGPADDANCIAIK	2	1977.92	1.1	2	5.22e-14	0	4.848	0.563	1937.9	1	26/34	1	6732
			FLPAADALLEM*IVLHLPSPVTAQAYR	1	2852.54	-0.34	3	5.22e-14	0	3.54	0.516	573.3	1	25/100	1	8812
			IWCFGPDGNGPNLVIDQTK	3	2131.03	1.42	2	5.75e-10	0	3.413	0.526	523.3	1	17/36	1	6295
			AYLPVNESFGFTGELR	4	1799.9	1.21	2	5.75e-10	0	3.35	0.473	620.9	1	18/30	1	5294
			IMADDYGWDVTDAR	2	1627.71	1.99	2	5.75e-10	0	3.27	0.363	1275.7	1	18/26	1	9715
			LWGDSFFNPK	5	1210.59	0.85	2	5.75e-10	0	2.995	0.429	667.6	1	15/18	1	4373
			GTVAFGSGLHGWAFTIR	1	1776.92	1.73	2	5.22e-14	0	2.894	0.271	381.1	1	14/32	1	7652
			ATYAGFLLADPK	1	1266.67	1.75	2	5.75e-10	0	2.74	0.348	1117.2	1	16/22	1	9429
			FLPAADALLEMIVLHLPSPVTAQAYR	1	2836.54	1.87	3	6.56e-05	0	2.728	0.255	388.7	1	24/100	1	6729
			STAISLYSEMSDEDVK	1	1774.81	0.83	2	0.000126	0	2.224	0.42	248.9	1	13/30	1	8189
			IM*ADDYGWDVTDAR	1	1643.7	0.33	2	6.56e-05	0	2.081	0.265	405.3	1	14/26	1	6972
43	1	YLR134W PDC5 SGDID:S000004124_ Chr XII from 410724-412415_ Verified ORF_ "Minor isoform of pyruvate decarboxylase_ key enzyme in alcoholic fermentation_ decarboxylates pyruvate to acetaldehyde_ regulation is glucose- and ethanol-dependent_ repressed by thiamine_ involved in amino acid catabolism"
			WAGNANELNAAYAADGYAR	140	1997.91	0.72	2	4.44e-15	0	5.891	0.748	2130.9	1	24/36	2	9730
			TTYTTQRPVYLGLPANLVDLNVPAK	69	2744.5	0.84	3	1.72e-09	0	5.026	0.588	980.5	1	38/96	0	4454
			LIHGPHAEYNEIQGWDHLALLPTFGAR	2	3055.55	1.64	3	4.74e-08	0	4.846	0.551	1105.5	1	36/104	0	7608
			QLLLHHTLGNGDFTVFHR	15	2105.1	1.38	3	3.31e-08	0	4.402	0.548	494.7	1	27/68	3	4152
			WGLKPYIFVLNNNGYTIEK	27	2269.2	2	3	1.88e-08	0	3.961	0.45	1719.3	2	29/72	0	9214
			LLETPIDLSLKPNDAEAEAEVVR	3	2522.33	1.25	3	4.74e-08	0	3.949	0.331	488.1	1	24/88	0	8146
			VILFIGDGSLQLTVQEISTMIR	2	2433.34	1.19	2	7.63e-13	0	3.382	0.628	348.3	1	15/42	2	8116
			LMDLTQFPVYVTPMGK	4	1839.94	0.6	2	1.92e-06	0	3.288	0.476	412.4	1	13/30	0	7899
			VILFIGDGSLQLTVQEISTM*IR	2	2449.34	1.92	3	1.55e-14	0	3.219	0.423	504	1	27/84	2	5721
			YGGVYVGTLSRPEVK	2	1624.87	0.34	2	1.92e-06	0	3.141	0.448	1318.8	1	19/28	0	8957
			LLDAIPEVVK	2	1096.66	0.92	2	4.74e-08	0	2.453	0.157	444.9	2	2010-11-18	0	3982
			NATFPGVQMK	2	1092.55	-0.09	1	5.55e-15	0	2.266	0.339	275.9	1	2010-11-18	1	3667
			LMDLTQFPVYVTPM*GK	1	1855.93	1.91	2	1.88e-08	0	2.088	0.059	214.6	1	2010-10-30	0	7254
43	2	YDL080C THI3 SGDID:S000002238_ Chr IV from 312471-310642_ reverse complement_ Verified ORF_ "Probable alpha-ketoisocaproate decarboxylase_ may have a role in catabolism of amino acids to long-chain and complex alcohols; required for expression of enzymes involved in thiamine biosynthesis"
			QLLLHHTLGNGDFTVFHR	15	2105.1	1.38	3	3.31e-08	0	4.402	0.548	494.7	1	27/68	3	4152
44	1	YDR050C TPI1 SGDID:S000002457_ Chr IV from 556471-555725_ reverse complement_ Verified ORF_ "Triose phosphate isomerase_ abundant glycolytic enzyme; mRNA half-life is regulated by iron availability; transcription is controlled by activators Reb1p_ Gcr1p_ and Rap1p through binding sites in the 5' non-coding region"
			FALGQGVGVILCIGETLEEK	216	2133.13	1.23	3	3.33e-15	0	6.938	0.65	2478.9	1	41/76	0	7011
			DKADVDGFLVGGASLKPEFVDIINSR	135	2762.44	0.35	3	1e-30	0	6.765	0.635	2107.2	1	43/100	0	6651
			ADVDGFLVGGASLKPEFVDIINSR	51	2519.31	1.79	3	1e-30	0	6.395	0.507	3248.5	1	46/92	0	7330
			ASGAFTGENSVDQIKDVGAK	13	1993.98	0.37	2	1e-30	0	5.087	0.588	1196.8	1	21/38	0	8139
			ILYGGSANGSNAVTFK	34	1598.82	1.73	2	1e-30	0	4.893	0.61	2551.1	1	26/30	0	8413
			ASGAFTGENSVDQIK	28	1523.73	-0.07	2	1e-30	0	4.763	0.487	1606.3	1	21/28	0	8248
			SYFHEDDKFIADK	27	1614.74	0.83	2	3.33e-15	0	4.555	0.567	2365.9	1	20/24	0	10706
			KPQVTVGAQNAYLK	22	1516.85	1.24	3	3.22e-14	0	4.465	0.465	1679.7	1	26/52	0	9248
			FALGQGVGVILCIGETLEEKK	2	2261.22	1.5	3	3.33e-15	0	3.733	0.465	465	1	24/80	0	5714
			WVILGHSER	18	1096.59	1.71	2	1e-30	0	3.159	0.346	894.6	2	15/16	0	5168
			LNTASIPENVEVVICPPATYLDYSVSLVK	2	3191.65	1.58	2	1e-30	0	2.792	0.432	174	1	14/56	0	5406
			TFFVGGNFK	28	1016.52	0.81	2	1.33e-14	0	2.533	0.447	552.4	1	13/16	0	3450
			QLNAVLEEVK	5	1142.64	1.77	2	1e-30	0	2.457	0.256	321.3	1	13/18	0	3734
45	1	YFL039C ACT1 SGDID:S000001855_ Chr VI from 54695-54686_54377-53260_ reverse complement_ Verified ORF_ "Actin_ structural protein involved in cell polarization_ endocytosis_ and other cytoskeletal functions"
			TTGIVLDSGDGVTHVVPIYAGFSLPHAILR	14	3105.67	1.59	3	2.22e-16	0	7.278	0.528	1965	1	44/116	0	7534
			APEALFHPSVLGLESAGIDQTTYNSIMK	4	2989.5	1.63	3	3.42e-10	0	6.396	0.599	1153.5	1	32/108	0	9688
			APEALFHPSVLGLESAGIDQTTYNSIM*K	7	3005.49	1.41	3	6.31e-10	0	5.833	0.602	2114.7	1	40/108	0	9836
			YPIEHGIVTNWDDMEK	17	1946.9	1.78	2	1.11e-15	0	5.548	0.612	3174.6	1	26/30	0	9397
			SYELPDGQVITIGNER	31	1790.89	0.55	2	2.43e-10	0	4.794	0.461	1707.7	1	25/30	0	5315
			VAPEEHPVLLTEAPM*NPK	2	1988.02	1.65	3	1.11e-15	0	3.809	0.347	409.1	3	24/68	0	5237
			ELYGNIVMSGGTTMFPGIAER	3	2243.08	1.34	2	1.11e-15	0	3.4	0.547	870	1	18/40	0	9100
			YPIEHGIVTNWDDM*EK	3	1962.89	1.55	3	2.22e-15	0	3.315	0.313	607.8	1	23/60	0	6704
			IWHHTFYNELR	6	1515.75	1.29	3	2.92e-13	0	3.224	0.365	1047	1	21/40	0	8236
			VAPEEHPVLLTEAPMNPK	5	1972.02	1.79	2	4.43e-10	0	2.83	0.428	287	1	15/34	0	4207
			DLTDYLMK	6	998.49	0.71	2	2.22e-15	0	2.457	0.239	336.3	1	2010-11-14	0	3758
			GYSFSTTAER	1	1118.51	-0.21	2	1.11e-15	0	2.216	0.387	342	3	2010-10-18	0	8254
			EITALAPSSMK	1	1147.6	0.18	2	2.43e-10	0	2.077	0.253	399.5	1	2010-11-20	0	7345
46	1	YDL229W SSB1 SGDID:S000002388_ Chr IV from 44066-45907_ Verified ORF_ "Cytoplasmic ATPase that is a ribosome-associated molecular chaperone_ functions with J-protein partner Zuo1p; may be involved in folding of newly-made polypeptide chains; member of the HSP70 family; interacts with phosphatase subunit Reg1p"
			IINEPTAAAIAYGLGAGK	14	1729.95	0.91	2	5.68e-12	0	5.417	0.67	1999.8	1	26/34	1	6381
			VIDVDGNPVIEVQYLEETK	11	2160.11	0.74	2	2.22e-15	0	5.315	0.624	1798.3	1	26/36	1	6144
			LESYVASIEQTVTDPVLSSK	11	2166.12	1.51	2	4.23e-12	0	4.588	0.673	1402.1	1	21/38	1	9816
			STSGNTHLGGQDFDTNLLEHFK	7	2418.13	0.92	3	2.22e-15	0	4.411	0.568	1066.9	1	32/84	1	6535
			SKIEAALSDALAALQIEDPSADELR	2	2626.36	1	3	4.23e-12	0	4.041	0.442	1274.8	1	31/96	1	8954
			SQIDEVVLVGGSTR	13	1459.78	0.55	2	5.33e-10	0	3.864	0.648	943.2	2	17/26	1	6625
			DAGAISGLNVLR	8	1185.66	1.83	2	4.23e-12	0	3.599	0.394	1859.8	1	21/22	1	5903
			TFSPQEISAMVLTK	7	1551.81	0.98	2	5.68e-12	0	3.411	0.435	1002.3	1	17/26	1	9288
			FEDLNAALFK	5	1167.6	0.98	2	0.000203	0	3.314	0.411	880.7	1	16/18	1	4581
			ENTLLGEFDLK	17	1278.66	0.61	2	2.22e-15	0	3.26	0.435	696.7	1	15/20	1	5127
			VTPSFVAFTPEER	2	1479.75	0.43	2	4.23e-12	0	3.14	0.202	1548.9	1	19/24	0	6232
			LLSDFFDGK	3	1041.53	1.28	2	4.23e-12	0	2.678	0.35	486.6	1	13/16	1	4108
			IEAALSDALAALQIEDPSADELR	1	2411.23	-0.46	2	4.23e-12	0	2.27	0.52	235.3	2	15/44	1	6286
47	1	YER043C SAH1 SGDID:S000000845_ Chr V from 237118-235769_ reverse complement_ Verified ORF_ "S-adenosyl-L-homocysteine hydrolase_ catabolizes S-adenosyl-L-homocysteine which is formed after donation of the activated methyl group of S-adenosyl-L-methionine (AdoMet) to an acceptor"
			KLNLILDDGGDLTTLVHEK	13	2094.14	-0.09	3	5.28e-09	0	5.136	0.498	1366.6	1	30/72	0	8914
			EIELAEHEMPGLMAIR	7	1838.91	-0.46	2	5.28e-09	0	4.175	0.642	803.1	1	17/30	0	8459
			IADISLAAFGR	20	1133.63	1.94	2	7.14e-09	0	4.097	0.661	2204.8	1	19/20	0	8513
			VQSEYLGIPEEGPFK	17	1692.85	0.63	2	2.34e-08	0	3.749	0.484	564.7	1	18/28	0	4148
			KEIELAEHEMPGLMAIR	1	1967.01	1.4	3	5.28e-09	0	3.424	0.417	632.2	1	22/64	0	7966
			TGPFEVGVHVLPK	9	1379.77	0.15	2	5.28e-09	0	3.407	0.422	1073.5	1	18/24	0	6686
			VPAINVNDSVTK	3	1256.68	0.7	2	7.14e-09	0	3.159	0.629	873.9	1	18/22	0	5418
			LKVPAINVNDSVTK	6	1497.86	0.36	2	1.47e-09	0	3.12	0.517	622.3	1	18/26	0	4922
			LNLILDDGGDLTTLVHEK	4	1966.05	0.61	2	5.28e-09	0	2.952	0.395	206.9	1	13/34	0	6765
			HPEMLEDCFGLSEETTTGVHHLYR	1	2858.29	1.43	3	2.6e-09	0	2.808	0.373	374.8	1	21/92	0	8702
			VAVVAGYGDVGK	7	1134.62	1.86	2	7.14e-09	0	2.765	0.429	959.1	1	16/22	0	7651
			GETEEEYLWCIEQQLFAFK	1	2420.11	1.72	3	2.34e-08	0	2.757	0.374	568.4	1	23/72	0	6963
			FHLGNLGVR	1	1012.57	0.82	2	2.42e-07	0	2.667	0.321	698.3	1	14/16	0	3642
48	1	YJL153C INO1 SGDID:S000003689_ Chr X from 135930-134329_ reverse complement_ Verified ORF_ "Inositol 1-phosphate synthase_ involved in synthesis of inositol phosphates and inositol-containing phospholipids; transcription is coregulated with other phospholipid biosynthetic genes by Ino2p and Ino4p_ which bind the UASINO DNA element"
			MSLVKPLPSIYYPDFIAANQDER	12	2667.35	1.64	3	4.03e-09	0	4.944	0.51	1831.9	1	33/88	0	9521
			VAMDEYYSELMLGGHNR	5	1984.89	0.91	2	2.52e-11	0	4.916	0.61	1870.7	1	22/32	0	9514
			SSVIDDIIASNDILYNDK	16	1994.99	0.76	2	6.17e-11	0	4.782	0.594	1540.1	1	21/34	0	8881
			M*SLVKPLPSIYYPDFIAANQDER	4	2683.34	1.71	3	6.17e-11	0	4.671	0.564	836.1	1	26/88	0	9714
			YVEVSPGVNDTMENLLQSIK	6	2236.12	1.54	2	3.43e-13	0	4.512	0.62	1065.6	1	24/38	0	5607
			FDVTPTVQDYVFK	12	1558.78	1.68	2	2.52e-11	0	4.49	0.587	1025.6	1	22/24	0	3630
			SQVLEYDLQQR	8	1378.7	0.57	2	3.01e-07	0	4.22	0.487	1853	1	17/20	0	8288
			VIVLWTANTER	13	1301.72	1.93	2	2.52e-11	0	4.004	0.626	1547.9	1	17/20	0	8139
			QPNYFGSM*TQCSTLK	2	1777.79	1.96	2	6.17e-11	0	2.938	0.543	349	1	13/28	0	6286
			QPNYFGSMTQCSTLK	1	1761.79	1.79	2	4.03e-09	0	2.767	0.491	262.7	1	2010-12-28	0	5392
			M*TEDNIAPITSVK	1	1434.71	1.69	2	1.64e-07	0	2.626	0.311	426.2	1	13/24	0	8043
			LLIGLPSQNELR	5	1352.79	0.29	2	3.43e-13	0	2.55	0.361	309.3	2	2010-11-22	0	5124
			TALENFLR	4	963.53	0.69	2	3.01e-07	0	2.453	0.295	1030	1	13/14	0	4350
49	1	YGL203C KEX1 SGDID:S000003171_ Chr VII from 114668-112479_ reverse complement_ Verified ORF_ "Protease involved in the processing of killer toxin and alpha factor precursor; cleaves Lys and Arg residues from the C-terminus of peptides and proteins"
			SEDADEQDSSDLEYFFWK	5	2210.9	0.74	2	9.21e-12	0	5.574	0.68	3573.4	1	27/34	0	11403
			GFSDDAVSFDWIHK	8	1623.74	0.84	2	1.44e-12	0	4.255	0.607	932.7	1	18/26	0	5934
			KIILSGESYAGQYIPFFANAILNHNK	2	2908.54	0.24	3	9.21e-12	0	4.212	0.549	774.3	1	30/100	0	7613
			HFMDFLENYFK	12	1490.68	1.09	2	9.21e-12	0	3.915	0.521	1282.9	1	18/20	0	5500
			GTADCLNMYNFNLK	4	1660.75	-0.14	2	3.75e-10	0	3.795	0.458	826.3	1	15/26	0	9231
			IILSGESYAGQYIPFFANAILNHNK	3	2780.44	1.1	3	1.44e-12	0	3.793	0.467	457.1	1	21/96	0	8639
			HFM*DFLENYFK	2	1506.67	-1.15	2	1.44e-12	0	3.441	0.589	556	1	14/20	0	7126
			VAYELLPGLSEVPDPSNIPQMHAGHIPLR	4	3150.64	0.88	3	1.05e-08	0	2.983	0.38	271.2	1	27/112	0	4201
			NKFDEDLEDVTK	2	1452.69	1.06	3	9.21e-12	0	2.922	0.31	847.5	1	22/44	0	7426
			GDLLFIDQPTGTGFSVEQNKDEGK	1	2595.26	-0.8	3	1.44e-12	0	2.792	0.43	504.1	1	23/92	0	6410
			LYLNEGSWISK	3	1309.68	-0.77	2	6.8e-06	0	2.732	0.432	848.2	1	14/20	0	8878
			STDDSEEFSGYVK	2	1463.62	-0.42	2	1.05e-08	0	2.514	0.175	192.4	5	2010-10-24	0	7600
			FFSTPGVIDSLHLDSDKIDHWK	1	2557.27	1.66	3	3.75e-10	0	2.508	0.43	267.5	1	22/84	0	4751
50	1	YCL043C PDI1 SGDID:S000000548_ Chr III from 50221-48653_ reverse complement_ Verified ORF_ "Protein disulfide isomerase_ multifunctional protein resident in the endoplasmic reticulum lumen_ essential for the formation of disulfide bonds in secretory and cell-surface proteins_ unscrambles non-native disulfide bonds"
			AAEEADADAELADEEDAIHDEL	4	2341.98	0.82	2	1.32e-12	0	5.683	0.58	2091.9	1	25/42	0	10027
			YGLPQLSEEAFDELSDK	17	1940.91	1.78	2	4.66e-12	0	5.326	0.502	984.9	1	23/32	0	4507
			LATDSFNEYIQSHDLVLAEFFAPWCGHCK	6	3455.58	1.72	3	4.66e-12	0	4.852	0.454	574.2	1	30/112	0	6592
			LSIYLPSAMDEPVVYNGK	2	1996.01	1.62	2	4.66e-12	0	4.295	0.623	624	1	20/34	0	4597
			GVVIEGYPTIVLYPGGK	10	1761.98	0.52	2	4.66e-12	0	3.989	0.577	850.3	1	18/32	0	6637
			SQEIFENQDSSVFQLVGK	1	2055	1.51	2	4.5e-08	0	3.951	0.555	605.6	1	17/34	0	9352
			EQFPLFAIHDMTEDLK	8	1933.94	0.9	2	7.49e-08	0	3.58	0.47	1034.9	1	18/30	0	8773
			SLDSLFDFIK	3	1184.62	1	2	4.66e-12	0	3.321	0.379	790.9	1	14/18	0	6046
			HFNDYDFVSAENADDDFK	1	2148.88	1.32	3	1.35e-08	0	2.911	0.392	398.9	2	20/68	0	9129
			LSIYLPSAM*DEPVVYNGK	1	2012	1.74	2	4.66e-12	0	2.798	0.438	653.7	1	18/34	0	7673
			TAEAIVQFMIK	2	1250.68	1.05	2	1.37e-12	0	2.734	0.375	973.1	1	15/20	0	7764
			ADIADADVFEK	2	1193.57	0.46	2	1.35e-08	0	2.596	0.415	466.2	1	15/20	0	5205
51	1	YPR080W TEF1 SGDID:S000006284_ Chr XVI from 700592-701968_ Verified ORF_ "Translational elongation factor EF-1 alpha; also encoded by TEF2; functions in the binding reaction of aminoacyl-tRNA (AA-tRNA) to ribosomes"
			VETGVIKPGMVVTFAPAGVTTEVK	16	2430.33	0.27	2	3.95e-11	0	4.964	0.568	657.3	1	24/46	1	4325
			VETGVIKPGM*VVTFAPAGVTTEVK	7	2446.33	0.85	3	3.95e-11	0	4.657	0.54	907.7	1	35/92	1	5064
			SHINVVVIGHVDSGK	5	1560.85	1.25	2	1.24e-08	0	4.287	0.653	1267.1	1	21/28	1	7451
			TLLEAIDAIEQPSRPTDKPLR	20	2363.29	1.19	3	3.95e-11	0	4.279	0.447	910.9	1	29/80	1	6952
			IGGIGTVPVGR	15	1025.61	1.81	2	2.66e-08	0	3.591	0.487	1340.6	1	19/20	1	5331
			SVEMHHEQLEQGVPGDNVGFNVK	6	2550.2	1.1	3	3.95e-11	0	3.487	0.425	540.8	1	29/88	1	5224
			EHALLAFTLGVR	2	1326.75	1.04	2	1.24e-08	0	3.477	0.569	1774.2	1	19/22	1	8034
			FVPSKPMCVEAFSEYPPLGR	4	2311.13	1.94	3	8.35e-09	0	3.229	0.434	408.5	1	19/76	1	9234
			YQVTVIDAPGHR	4	1355.71	0.23	3	3.95e-11	0	3.158	0.521	1105.8	1	23/44	1	7548
			YAWVLDK	9	894.47	0.86	2	4.17e-06	0	2.896	0.226	560	1	2010-12-12	1	2718
			SVEM*HHEQLEQGVPGDNVGFNVK	1	2566.2	1.65	3	3.95e-11	0	2.766	0.261	317.1	1	23/88	1	5005
			LPLQDVYK	2	975.55	0.51	2	2.66e-08	0	2.114	0.324	484.9	1	2010-12-14	1	3989
51	2	YBR118W TEF2 SGDID:S000000322_ Chr II from 477665-479041_ Verified ORF_ "Translational elongation factor EF-1 alpha; also encoded by TEF1; functions in the binding reaction of aminoacyl-tRNA (AA-tRNA) to ribosomes"
			VETGVIKPGMVVTFAPAGVTTEVK	16	2430.33	0.27	2	3.95e-11	0	4.964	0.568	657.3	1	24/46	1	4325
			VETGVIKPGM*VVTFAPAGVTTEVK	7	2446.33	0.85	3	3.95e-11	0	4.657	0.54	907.7	1	35/92	1	5064
			SHINVVVIGHVDSGK	5	1560.85	1.25	2	1.24e-08	0	4.287	0.653	1267.1	1	21/28	1	7451
			TLLEAIDAIEQPSRPTDKPLR	20	2363.29	1.19	3	3.95e-11	0	4.279	0.447	910.9	1	29/80	1	6952
			IGGIGTVPVGR	15	1025.61	1.81	2	2.66e-08	0	3.591	0.487	1340.6	1	19/20	1	5331
			SVEMHHEQLEQGVPGDNVGFNVK	6	2550.2	1.1	3	3.95e-11	0	3.487	0.425	540.8	1	29/88	1	5224
			EHALLAFTLGVR	2	1326.75	1.04	2	1.24e-08	0	3.477	0.569	1774.2	1	19/22	1	8034
			FVPSKPMCVEAFSEYPPLGR	4	2311.13	1.94	3	8.35e-09	0	3.229	0.434	408.5	1	19/76	1	9234
			YQVTVIDAPGHR	4	1355.71	0.23	3	3.95e-11	0	3.158	0.521	1105.8	1	23/44	1	7548
			YAWVLDK	9	894.47	0.86	2	4.17e-06	0	2.896	0.226	560	1	2010-12-12	1	2718
			SVEM*HHEQLEQGVPGDNVGFNVK	1	2566.2	1.65	3	3.95e-11	0	2.766	0.261	317.1	1	23/88	1	5005
			LPLQDVYK	2	975.55	0.51	2	2.66e-08	0	2.114	0.324	484.9	1	2010-12-14	1	3989
52	1	YDL124W YDL124W SGDID:S000002282_ Chr IV from 240259-241197_ Verified ORF_ "NADPH-dependent alpha-keto amide reductase; reduces aromatic alpha-keto amides_ aliphatic alpha-keto esters_ and aromatic alpha-keto esters; member of the aldo-keto reductase (AKR) family"
			VAEVKPQVNQIEFSPFLQNQTPGIYK	17	2974.57	1.62	3	9.59e-10	0	5.483	0.567	1104.9	1	33/100	0	8663
			NIGVSNFAVEDLQR	20	1561.8	0.75	2	9.59e-10	0	4.427	0.357	1624	1	20/26	0	8292
			TAQDDSQPFFEYVK	11	1674.76	0.28	2	3.14e-09	0	4.412	0.527	828.8	1	18/26	0	6058
			LPGIIHIDAAEIYR	19	1580.88	0.95	3	7.81e-09	0	4.178	0.553	859.3	1	29/52	0	4087
			MGTDYVDLYLLHSPFVSK	4	2085.04	1.66	3	2.49e-08	0	3.852	0.589	1044.2	1	29/68	0	6726
			MSDSPADGLDLALK	1	1432.7	0.91	2	3.14e-09	0	3.768	0.423	912.6	1	19/26	0	6349
			IPAIAIIGTGTR	9	1182.72	1.09	2	3.14e-09	0	3.504	0.441	1314.6	1	19/22	0	6260
			KTAQDDSQPFFEYVK	1	1802.86	1.19	2	9.59e-10	0	3.116	0.552	261.5	1	15/28	0	4835
			M*GTDYVDLYLLHSPFVSK	1	2101.03	0.79	2	2.49e-08	0	3.071	0.56	630.5	1	17/34	0	8072
			KMGTDYVDLYLLHSPFVSK	1	2213.13	1.62	3	2.49e-08	0	2.726	0.255	603	2	23/72	0	9321
			FCQEHDILVEAYSPLGPLQK	1	2344.16	1.66	3	1.63e-07	0	2.506	0.188	258.1	4	18/76	0	6670
			MSDSPADGLDLALKK	1	1560.79	1.17	2	7.81e-09	0	2.037	0.114	242.8	6	2010-12-28	0	7668
53	1	YMR215W GAS3 SGDID:S000004828_ Chr XIII from 696795-698369_ Verified ORF_ "Putative 1_3-beta-glucanosyltransferase_ has similarity to Gas1p; localizes to the cell wall"
			LDDSGSLTYKDDFVNLESQLK	7	2387.16	1.21	3	1.11e-15	0	6.113	0.511	2599.6	1	39/80	0	7812
			NVFSGGLVYEYTEEANNYGLVK	14	2466.18	1.84	3	1.11e-15	0	6.036	0.538	1467.7	1	37/84	0	5613
			GVDYQPGGSSGYDADSDTDILSDPEVCAR	4	3046.29	1.88	3	1.11e-15	0	5.142	0.648	949.7	1	34/112	0	6930
			NYPNVLGFFSGNEVINDQSDYAK	7	2591.2	1.35	2	1.11e-15	0	4.839	0.635	1316.9	1	25/44	0	6533
			FIKPSSATNSESDNEVFFVK	6	2246.1	0.5	2	1.11e-15	0	4.825	0.682	986.7	1	22/38	0	6831
			SIPVGYSAADNTDLR	7	1578.78	1.5	2	1.11e-15	0	4.453	0.522	739	1	23/28	0	2923
			ADPSGTYDSLYLSR	11	1544.72	0.34	2	1.11e-15	0	4.452	0.495	761.7	1	21/26	0	3683
			DAYAFQQLGVNTVR	3	1581.8	1.61	2	1.11e-15	0	4.426	0.505	2061.5	1	21/26	0	8163
			TFDEVSEGLYGGLK	8	1514.74	0.05	2	1.11e-15	0	4.053	0.402	1682.9	1	22/26	0	7093
			DDFVNLESQLK	3	1307.65	0.25	2	1.11e-15	0	3.826	0.319	999.2	1	15/20	0	6472
			YLQCNSLDGNKVNDDLDISK	3	2311.09	0.92	3	1.11e-15	0	3.361	0.558	602.2	1	24/76	0	8293
			IYSLNPDLNHDK	4	1428.71	0.88	2	1.11e-15	0	3.242	0.415	720.7	1	15/22	0	6742
54	1	YML126C ERG13 SGDID:S000004595_ Chr XIII from 20536-19061_ reverse complement_ Verified ORF_ "3-hydroxy-3-methylglutaryl-CoA (HMG-CoA) synthase_ catalyzes the formation of HMG-CoA from acetyl-CoA and acetoacetyl-CoA; involved in the second step in mevalonate biosynthesis"
			NFKPQGSIEHLQSGVYYLTNIDDK	7	2766.37	1.48	3	8.88e-15	0	5.555	0.624	884.8	1	32/92	0	5486
			GLVSDPAGSDALNVLK	8	1555.83	1.82	2	6.95e-10	0	4.769	0.548	1402.6	1	24/30	0	4342
			KNFKPQGSIEHLQSGVYYLTNIDDK	1	2894.47	1	3	8e-12	0	4.723	0.559	900.9	1	31/96	0	7327
			VGLFSYGSGLAASLYSCK	9	1879.93	0.79	2	6.95e-10	0	4.416	0.665	1210	1	20/34	0	9410
			GIQIYIPTQCVNQSELEK	1	2120.07	0.56	2	1.54e-07	0	4.118	0.416	758.7	1	21/34	0	5557
			GAARPTGGAGTVAMWIGPDAPIVFDSVR	2	2769.41	0.76	3	8e-12	0	3.606	0.28	492	4	26/108	0	8978
			GAARPTGGAGTVAM*WIGPDAPIVFDSVR	1	2785.41	1.28	3	6.95e-10	0	3.473	0.281	671.2	1	31/108	0	6172
			ANPQLFPEVDAELATR	3	1770.9	1.77	2	8.88e-15	0	3.469	0.582	462.8	1	16/30	0	6700
			LEVGTETLIDK	1	1217.66	1.08	2	5.01e-06	0	2.811	0.351	580.1	2	14/20	0	5760
			YFDYNVFHVPTCK	2	1689.77	1.32	3	6.95e-10	0	2.778	0.593	378.6	1	21/48	0	2660
			DYEAAIELR	1	1079.54	0.8	2	8e-12	0	2.408	0.193	663.8	1	2010-12-16	0	7479
			ITETPKDYEAAIELR	1	1748.91	1.87	2	1.54e-07	0	2.157	0.127	244.9	3	2010-10-28	0	9108
55	1	YKL182W FAS1 SGDID:S000001665_ Chr XI from 100676-106831_ Verified ORF_ "Beta subunit of fatty acid synthetase_ which catalyzes the synthesis of long-chain saturated fatty acids; contains acetyltransacylase_ dehydratase_ enoyl reductase_ malonyl transacylase_ and palmitoyl transacylase activities"
			ALDTVTNVLNFIK	1	1447.82	-0.15	2	6.44e-06	0	3.625	0.486	995.8	1	16/24	0	8923
			TMDGKPVSLPLLYNFNPDNGFAPISEVMEDR	1	3466.67	0.36	3	6.44e-06	0	3.158	0.307	496.6	1	28/120	0	8151
			GLLSATQFTQPALTLMEK	2	1949.04	0.71	2	4.13e-06	0	3.147	0.324	157.7	6	1934-10-01	0	7572
			LWIDEPFNLDFDPR	1	1776.86	0.64	2	6.44e-06	0	3.105	0.298	975.3	1	17/26	0	7306
			FLGYVSSLVEPSK	3	1425.76	1.34	2	6.44e-06	0	2.896	0.305	331.1	1	16/24	0	4495
			NLVVSGPPQSLYGLNLTLR	1	2041.14	0.67	2	3.9e-05	0	2.82	0.512	145.8	1	13/36	0	5113
			FSAETLSELIR	5	1265.67	0.45	2	3.9e-05	0	2.801	0.501	485.4	1	2010-12-20	0	7656
			DIQIPVYDTFDGSDLR	3	1853.89	1.75	2	5.04e-05	0	2.75	0.332	343.5	1	14/30	0	4645
			FDYPPMPFDGFLFGSR	2	1892.87	0.79	2	6.44e-06	0	2.456	0.412	182.2	2	2010-12-30	0	6315
			STNSWFDVTWR	1	1398.64	0.57	2	1.19e-05	0	2.32	0.39	791.4	1	14/20	0	6997
			VAASFSQEALQYVVER	1	1796.92	0.65	2	6.44e-06	0	2.014	0.183	196.2	7	2010-11-30	0	8949
56	1	YBR011C IPP1 SGDID:S000000215_ Chr II from 257973-257110_ reverse complement_ Verified ORF_ "Cytoplasmic inorganic pyrophosphatase (PPase)_ catalyzes the rapid exchange of oxygens from Pi with water_ highly expressed and essential for viability_ active-site residues show identity to those from E. coli PPase"
			DGKPVSAFHDIPLYADKENNIFNMVVEIPR	4	3428.73	0.75	3	7.49e-11	0	6.026	0.512	1279.3	1	36/116	0	7485
			ALGIMALLDEGETDWK	15	1761.87	1.59	2	7.49e-11	0	5.646	0.62	2135.7	1	22/30	0	8769
			LEITKEETLNPIIQDTK	7	1985.08	0.75	2	7.49e-11	0	5.504	0.553	1475.3	1	21/32	0	7976
			AVGDNDPIDVLEIGETIAYTGQVK	10	2517.27	1.1	2	3.73e-12	0	4.826	0.616	1375.5	1	24/46	0	7775
			ALGIM*ALLDEGETDWK	11	1777.87	0.94	2	7.35e-10	0	4.614	0.603	1950.6	1	22/30	0	8836
			GIDLTNVTLPDTPTYSK	22	1834.94	0.65	2	7.49e-11	0	4.195	0.551	1289	1	22/32	0	5903
			IPDGKPENQFAFSGEAK	9	1834.9	1.14	3	7.49e-11	0	3.977	0.494	512	1	25/64	0	3944
			VIAIDINDPLAPK	17	1378.79	1.73	2	1.52e-08	0	3.92	0.517	1177.2	1	18/24	0	6861
			EETLNPIIQDTK	2	1400.73	0.08	2	3.73e-12	0	3.387	0.513	864.9	1	17/22	0	6105
			YALDIIKETHDSWK	1	1718.87	1.89	2	7.49e-11	0	2.545	0.342	327.3	2	2010-12-26	0	8598
			YALDIIK	1	835.49	0.02	2	3.73e-12	0	2.261	0.242	535.9	3	2010-11-12	0	3242
57	1	YDR262W YDR262W SGDID:S000002670_ Chr IV from 993131-993949_ Uncharacterized ORF_ "Putative protein of unknown function; green fluorescent protein (GFP)-fusion protein localizes to the vacuole and is induced in response to the DNA-damaging agent MMS; gene expression increases in response to Zymoliase treatment"
			VSPGCTLLQSIDFTESK	29	1881.93	0.55	2	5.77e-14	0	5.139	0.656	614.7	1	23/32	0	3214
			KQQEFLAELSPLSLESK	8	1947.04	0.53	2	1.56e-09	0	5.093	0.578	1036.8	1	18/32	0	8279
			LSLVNEVQIFASYVR	13	1737.95	0.94	3	1.56e-09	0	4.961	0.45	2739.5	1	34/56	0	8384
			AVSQLTLKPWQFPNNIDKLESDGATEK	12	3029.56	1.24	3	5.77e-14	0	4.902	0.55	680.2	1	27/104	0	8938
			QQEFLAELSPLSLESK	14	1818.95	1.36	2	1.56e-09	0	4.377	0.552	1187	1	20/30	0	8849
			VSDPNEDLIIIAPTNR	15	1766.93	1.92	3	1.56e-09	0	4.085	0.478	1428.1	1	29/60	0	7066
			KVSPGCTLLQSIDFTESK	3	2010.02	1.99	2	1.56e-09	0	3.678	0.559	899	1	17/34	0	10087
			ELDTAIQENISK	1	1360.7	-0.98	2	5.56e-10	0	3.23	0.482	1455.6	1	18/22	0	7645
			EGEVYYVASSR	2	1259.59	0.56	2	4.76e-12	0	2.622	0.412	723.2	1	13/20	0	9093
			DFSRPAVNLDDILGTQQR	2	2045.04	1.25	3	5.77e-14	0	2.573	0.113	463.2	1	21/68	0	6293
			SDSETGGDILLK	2	1234.62	0.88	2	1.06e-10	0	2.515	0.215	260.2	4	2010-12-22	0	4520
58	1	YMR307W GAS1 SGDID:S000004924_ Chr XIII from 887002-888681_ Verified ORF_ "Beta-1_3-glucanosyltransferase_ required for cell wall assembly; localizes to the cell surface via a glycosylphosphatidylinositol (GPI) anchor"
			ALNDADIYVIADLAAPATSINR	28	2287.19	1.37	2	8.77e-14	0	5.608	0.611	1270.3	1	25/42	0	5792
			MTDYFACGDDDVK	14	1536.6	0.65	2	8.77e-14	0	5.13	0.584	2084.3	1	22/24	0	6700
			DDPTWTVDLFNSYK	25	1700.78	0.14	2	8.77e-14	0	4.873	0.493	1240.2	1	19/26	0	6447
			ADFYGINMYEWCGK	21	1753.73	1.71	2	8.77e-14	0	4.823	0.574	1708.9	1	20/26	0	7114
			M*TDYFACGDDDVK	3	1552.59	0.72	2	8.77e-14	0	4.459	0.613	2231.8	1	21/24	0	8185
			EQLSFVM*NLYYEK	19	1679.8	1.54	2	8.77e-14	0	4.372	0.555	1533.1	1	18/24	0	8531
			ADFYGINM*YEWCGK	7	1769.73	1.69	2	8.77e-14	0	4.281	0.672	1480.2	1	20/26	0	6430
			YGAYSFCTPK	6	1193.53	0.08	2	8.77e-14	0	3.364	0.617	1225.5	1	16/18	0	5379
			KIPVGYSSNDDEDTR	2	1695.78	1.11	3	8.77e-14	0	3.059	0.526	1086.9	1	28/56	0	6286
			YGLVSIDGNDVK	4	1279.65	1.45	2	8.77e-14	0	2.945	0.322	862.8	1	16/22	0	7032
			EQLSFVMNLYYEK	3	1663.8	-0.74	2	1.63e-11	0	2.774	0.407	329	1	2010-10-24	0	8417
59	1	YLR249W YEF3 SGDID:S000004239_ Chr XII from 636782-639916_ Verified ORF_ "Translational elongation factor 3_ stimulates the binding of aminoacyl-tRNA (AA-tRNA) to ribosomes by releasing EF-1 alpha from the ribosomal complex; contains two ABC cassettes; binds and hydrolyses ATP"
			VTNMEFQYPGTSKPQITDINFQCSLSSR	2	3248.54	-0.52	3	9.9e-10	0	4.02	0.56	535.2	1	30/108	0	6074
			LVEDPQVIAPFLGK	15	1525.86	0.94	2	9.9e-10	0	3.851	0.499	1669.8	1	20/26	0	7743
			AYEELSNTDLEFKFPEPGYLEGVK	1	2775.34	1.46	3	9.9e-10	0	3.754	0.381	1008.8	1	27/92	0	11299
			STLINVLTGELLPTSGEVYTHENCR	4	2803.39	1.55	3	9.9e-10	0	3.468	0.423	1097.1	1	34/96	1	6179
			DKEIQSVASETLISIVNAVNPVAIK	1	2638.47	1.61	3	9.9e-10	0	3.144	0.389	649.3	1	26/96	0	8473
			AYEELSNTDLEFK	3	1558.73	1.58	2	9.9e-10	0	3.081	0.289	869.5	1	18/24	0	6640
			LVLAAGTWQRPHLIVLDEPTNYLDR	1	2890.56	1.46	3	9.9e-10	0	2.985	0.445	843.3	1	28/96	0	8024
			FPEPGYLEGVK	1	1235.63	0.76	2	9.9e-10	0	2.632	0.293	368.6	1	15/20	0	3324
			MPELIPVLSETMWDTK	2	1889.94	0.83	2	2.34e-06	0	2.52	0.382	290.4	1	2010-12-30	0	7910
			TPSEYIQWR	4	1179.58	1.61	2	0.000345	0	2.396	0.282	661.6	1	14/16	1	5133
			VLEELFQK	1	1005.56	1.06	2	2.27e-07	0	2.082	0.132	850.6	1	13/14	0	6620
59	2	YNL014W HEF3 SGDID:S000004959_ Chr XIV from 606320-609454_ Verified ORF_ "Translational elongation factor EF-3; paralog of YEF3 and member of the ABC superfamily; stimulates EF-1 alpha-dependent binding of aminoacyl-tRNA by the ribosome; normally expressed in zinc deficient cells"
			STLINVLTGELLPTSGEVYTHENCR	4	2803.39	1.55	3	9.9e-10	0	3.468	0.423	1097.1	1	34/96	1	6179
			TPSEYIQWR	4	1179.58	1.61	2	0.000345	0	2.396	0.282	661.6	1	14/16	1	5133
60	1	YLR354C TAL1 SGDID:S000004346_ Chr XII from 837356-836349_ reverse complement_ Verified ORF_ "Transaldolase_ enzyme in the non-oxidative pentose phosphate pathway; converts sedoheptulose 7-phosphate and glyceraldehyde 3-phosphate to erythrose 4-phosphate and fructose 6-phosphate"
			NLAGVDYLTISPALLDK	20	1802.99	1.62	2	1.14e-10	0	5.914	0.599	1900.5	1	27/32	0	5754
			ASGTVVVADTGDFGSIAK	7	1694.86	1.23	2	4.3e-08	0	4.676	0.64	1825.1	1	22/34	0	9930
			FSADIVTLFDLIEK	4	1610.87	0.52	2	1.14e-10	0	4.647	0.582	1518.5	1	20/26	0	6749
			FQPQDSTTNPSLILAAAK	20	1902	0.7	2	1.14e-10	0	4.572	0.631	566.9	1	24/34	0	3223
			TTEEQVENAVDR	4	1390.64	-0.21	2	6.56e-07	0	3.705	0.293	1431.8	1	18/22	0	7140
			KFSADIVTLFDLIEK	3	1738.96	0.61	2	2.46e-12	0	3.629	0.438	1264.2	1	18/28	0	10007
			LMNSTEPFPR	8	1191.58	0.77	2	1.15e-11	0	3.485	0.493	1297	1	17/18	0	6214
			FDLNEDAMATEK	10	1383.61	-0.48	2	1.14e-10	0	3.443	0.399	1447	1	18/22	0	8361
			IASTWEGIQAAK	8	1274.67	0.64	2	1.14e-10	0	3.395	0.633	1366.5	1	20/22	0	5525
			LIDVAVEYGK	5	1106.61	0.64	2	4.3e-08	0	3.214	0.53	1013	1	16/18	0	5007
			LSFDTQATIEK	2	1252.64	-0.28	2	9.44e-10	0	2.367	0.354	843.5	1	15/20	0	8570
61	1	YLR109W AHP1 SGDID:S000004099_ Chr XII from 368782-369312_ Verified ORF_ "Thiol-specific peroxiredoxin_ reduces hydroperoxides to protect against oxidative damage; function in vivo requires covalent conjugation to Urm1p"
			FQYIAISQSDADSESCK	17	1948.86	0.75	2	4.65e-13	0	6.611	0.656	2164.7	1	27/32	0	6162
			EKEVDQVIVVTVDNPFANQAWAK	8	2600.34	1.96	3	4.65e-13	0	5.564	0.491	2534.8	1	36/88	0	10891
			ETNPGTDVTVSSVESVLAHL	35	2055.02	1.27	2	3.97e-09	0	5.024	0.675	1470.1	1	24/38	0	8635
			KVIITGAPAAFSPTCTVSHIPGYINYLDELVK	3	3474.83	1.46	3	4.65e-13	0	4.508	0.413	579	1	31/124	0	6585
			SIGFELAVGDGVYWSGR	37	1812.89	0.78	2	6.25e-13	0	3.528	0.61	1027.6	1	19/32	0	8694
			WAMVVENGIVTYAAK	12	1651.85	0.85	2	4.65e-13	0	3.458	0.503	710.6	1	15/28	0	9829
			VIITGAPAAFSPTCTVSHIPGYINYLDELVK	13	3346.74	0.55	3	4.22e-14	0	3.373	0.516	201.6	1	27/120	0	3891
			EVDQVIVVTVDNPFANQAWAK	2	2343.2	1.8	2	1.11e-15	0	3.239	0.635	289.6	1	13/40	0	7464
			FASDPGCAFTK	17	1200.54	1.78	2	4.22e-14	0	2.898	0.322	692.8	1	15/20	0	5294
			WAM*VVENGIVTYAAK	2	1667.85	1.72	2	1.11e-15	0	2.368	0.249	907.1	1	17/28	0	7929
			MPQTVEWSK	1	1105.53	0.36	2	1.11e-15	0	2.118	0.22	406.2	4	2010-11-16	0	7413
62	1	YAL012W CYS3 SGDID:S000000010_ Chr I from 130802-131986_ Verified ORF_ "Cystathionine gamma-lyase_ catalyzes one of the two reactions involved in the transsulfuration pathway that yields cysteine from homocysteine with the intermediary formation of cystathionine"
			LFTLAESLGGIESLLEVPAVMTHGGIPK	2	2879.56	1.84	3	1.33e-05	0	4.531	0.386	824.4	1	34/108	0	5535
			AIHAGEHVDVHGSVIEPISLSTTFK	2	2644.37	1.37	3	7.89e-08	0	4.421	0.682	868.3	1	29/96	0	8074
			LFTLAESLGGIESLLEVPAVM*THGGIPK	2	2895.55	1.6	3	1.71e-11	0	4.014	0.486	1017.5	1	31/108	0	7215
			IAEFLAADKENVVAVNYPGLK	2	2261.22	1.79	3	1.71e-11	0	3.921	0.485	1210.9	1	29/80	0	8848
			LQFLQNAIGAIPSPFDAWLTHR	13	2495.32	1.38	3	1.11e-08	0	3.902	0.34	769.1	1	28/84	0	5896
			VANAHGVETSFTNDLLNDLPQLIK	3	2609.36	1.29	3	0.000444	0	3.895	0.525	696.3	1	29/92	0	5906
			LVWIETPTNPTLK	8	1511.85	1.61	2	7.89e-08	0	3.576	0.528	1239.8	1	17/24	0	8150
			QSSPANPIGTYEYSR	2	1669.78	-0.82	2	1.11e-08	0	3.095	0.589	610.1	1	15/28	0	6451
			YINGHSDVVLGVLATNNKPLYER	1	2572.35	0.6	3	1.11e-08	0	2.924	0.244	714.1	1	27/88	0	7386
			ISVGIEDTDDLLEDIK	1	1774.9	1.19	2	7.89e-08	0	2.743	0.43	373.1	1	15/30	0	7190
			DALGGGMISFR	1	1123.56	1.01	2	0.000444	0	2.243	0.367	1416.8	1	16/20	0	9275
63	1	YGR282C BGL2 SGDID:S000003514_ Chr VII from 1058731-1057790_ reverse complement_ Verified ORF_ "Endo-beta-1_3-glucanase_ major protein of the cell wall_ involved in cell wall maintenance"
			IKESTVAGFLVGSEALYR	76	1940.05	0.36	2	3.33e-16	0	6.487	0.683	3177.3	1	29/34	0	7807
			GSTDITFWVGETGWPTDGTNFESSYPSVDNAK	36	3465.54	1.98	3	1.11e-15	0	5.783	0.704	1097.6	1	38/124	0	6788
			ESTVAGFLVGSEALYR	202	1698.87	0.8	2	2.85e-13	0	5.477	0.706	1910.8	1	24/30	0	6576
			NDLTASQLSDKINDVR	39	1788.91	1.91	2	2.85e-13	0	5.454	0.562	1899.2	1	25/30	0	6346
			AWGVNVIVFEAFDEDWKPNTSGTSDVEK	183	3140.48	1.16	3	2.22e-15	0	5.31	0.568	1078.4	1	37/108	0	5464
			STSDYETELQALK	59	1484.71	0.24	2	3.22e-14	0	4.701	0.6	1984.7	1	19/24	0	9420
			SVVADISDSDGK	9	1192.57	0.68	2	2.85e-13	0	4.172	0.597	1620.5	1	19/22	0	6941
			HWGVFTSSDNLK	33	1390.68	-1.15	2	2.85e-13	0	3.855	0.68	1317.5	1	19/22	0	5402
			AALQTYLPK	17	1004.58	0.26	2	2.22e-15	0	3.554	0.434	1339.2	1	15/16	0	6539
			NDLTASQLSDK	5	1191.59	0.13	2	2.22e-15	0	2.959	0.472	786.9	1	14/20	0	7774
			YSLDCDFS	8	1006.38	0.23	2	2.22e-15	0	2.601	0.56	668.2	1	2010-12-14	0	4270
64	1	YJR105W ADO1 SGDID:S000003866_ Chr X from 623570-624592_ Verified ORF_ "Adenosine kinase_ required for the utilization of S-adenosylmethionine (AdoMet); may be involved in recycling adenosine produced through the methyl cycle"
			TVIFTHGVEPTVVVSSK	9	1799.99	0.6	2	1.01e-09	0	4.828	0.548	1600.5	1	22/32	0	8458
			SLVTDLGAANFFTPDHLDKHWDLVEAAK	3	3110.56	1.58	3	1.05e-13	0	4.464	0.574	1103.3	1	34/108	0	7044
			GAAYVLGAGQVVYFGSVGK	4	1842.97	0.87	2	1.01e-09	0	4.456	0.461	916.9	1	20/36	0	7569
			IVDTNGAGDAFAGGFMAGLTK	4	2012.97	1.72	2	8.88e-15	0	4.318	0.585	1464.1	1	21/40	0	9660
			SLVTDLGAANFFTPDHLDK	5	2061.03	1.22	2	4.72e-09	0	4.183	0.536	1079.1	1	22/36	0	7125
			MAIFDELLQMPETK	14	1665.82	0.68	2	1.01e-09	0	4.125	0.508	1226.9	1	20/26	0	5578
			LFYIGGFHLTVSPDAIVK	2	1977.08	1.62	2	1.05e-13	0	3.562	0.522	792.5	1	18/34	0	9012
			ENSKPFVLNFSAPFIPHVFK	4	2318.23	1.25	3	1.37e-11	0	3.556	0.362	574.9	1	25/76	0	6699
			SMYQVQNDIGTGK	2	1440.68	0.18	2	1.64e-07	0	3.084	0.44	1149.4	1	18/24	0	7628
			M*AIFDELLQMPETK	1	1681.82	0.45	2	1.18e-06	0	3.045	0.434	1083.9	1	18/26	0	6759
			HWDLVEAAK	2	1068.55	0.16	2	1.18e-06	0	2.299	0.317	492.9	1	2010-11-16	0	5620
65	1	YHR179W OYE2 SGDID:S000001222_ Chr VIII from 462502-463704_ Verified ORF_ "Widely conserved NADPH oxidoreductase containing flavin mononucleotide (FMN)_ homologous to Oye3p with slight differences in ligand binding and catalytic properties; may be involved in sterol metabolism"
			VTNPFLTEGEGEYNGGSNK	6	2012.92	0.6	2	3.56e-13	0	5.098	0.56	913.2	1	19/36	0	8572
			MSAEGYIDYPTYEEALK	7	1979.89	1.65	2	2.32e-09	0	4.394	0.588	1488.6	1	22/32	0	6855
			FTLEVVDAVVDAIGPEK	3	1801.96	1.8	2	3.56e-13	0	4.355	0.539	2004.4	1	21/32	0	9899
			DFKPQALGDTNLFKPIK	9	1932.06	1.72	3	3.56e-13	0	4.277	0.232	704.2	1	30/64	0	4681
			M*SAEGYIDYPTYEEALK	5	1995.89	0.53	2	8.49e-06	0	4.04	0.551	860.7	1	19/32	0	6692
			AGNFALHPEVVR	4	1309.7	1.18	2	9.62e-05	0	3.329	0.47	924.4	1	16/22	0	6673
			LAFVHLVEPR	4	1180.68	0.47	2	6.06e-09	0	3.24	0.464	1366	1	16/18	1	6776
			DWAVEYYAQR	7	1300.6	0.68	2	6.06e-09	0	3.136	0.374	1466.8	1	15/18	0	8423
			NSIAAGADGVEIHSANGYLLNQFLDPHSNNR	2	3294.59	0.53	3	3.56e-13	0	3.134	0.404	241.1	1	23/120	0	6715
			FFISNPDLVDR	8	1322.67	1.01	2	2.32e-09	0	3.051	0.486	613.3	1	13/20	0	6003
			FAYSIWK	3	914.48	0.87	2	3.56e-13	0	2.426	0.339	484.6	2	2010-11-12	0	2812
65	2	YPL171C OYE3 SGDID:S000006092_ Chr XVI from 227370-226168_ reverse complement_ Verified ORF_ "Widely conserved NADPH oxidoreductase containing flavin mononucleotide (FMN)_ homologous to Oye2p with slight differences in ligand binding and catalytic properties; may be involved in sterol metabolism"
			LAFVHLVEPR	4	1180.68	0.47	2	6.06e-09	0	3.24	0.464	1366	1	16/18	1	6776
			FAYSIWK	3	914.48	0.87	2	3.56e-13	0	2.426	0.339	484.6	2	2010-11-12	0	2812
66	1	YLR121C YPS3 SGDID:S000004111_ Chr XII from 390271-388745_ reverse complement_ Verified ORF_ "Aspartic protease_ attached to the plasma membrane via a glycosylphosphatidylinositol (GPI) anchor"
			HSGAIDATAYSLFLNDESQSSGSILFGAVDHSK	11	3424.63	0.53	3	1e-30	0	7.002	0.743	2075.6	1	42/128	0	9722
			SQGYQHPVAFDVTLQGLGLQTDKR	19	2658.36	1.69	3	1.62e-13	0	6.866	0.611	2140.9	1	43/92	0	6916
			NAYVVYDLDNYEISLAQAK	14	2189.08	0.83	2	1e-30	0	6.572	0.665	2322.3	1	24/36	0	10397
			LPALLDSGTTLTYLPSQAVALLAK	38	2456.4	0.99	2	1.62e-13	0	6.133	0.615	981.6	1	23/46	0	6743
			SSPFYAAYGDGTYAEGAFGQDK	44	2301.99	1.66	2	1e-30	0	5.869	0.681	1918.2	1	25/42	0	8800
			GNPYCGSVMDCDQYGVFDK	10	2211.88	0.73	2	1.62e-13	0	5.812	0.667	1214.7	1	22/36	0	7419
			YEGQLYTIPLVNLYK	30	1813.97	0.75	2	1.62e-13	0	5.252	0.634	1028	1	21/28	0	5138
			GNPYCGSVM*DCDQYGVFDK	6	2227.87	1.99	2	4.77e-14	0	4.645	0.705	640	1	20/36	0	5397
			SYEYDNFPLFLK	32	1535.74	1.94	2	4.77e-14	0	4.342	0.419	1306.7	1	17/22	0	8673
			TSVAFDFGGFR	34	1203.58	0.72	2	1e-30	0	3.709	0.599	1610.2	1	19/20	0	6072
			SQGYQHPVAFDVTLQGLGLQTDK	2	2502.26	0.86	3	1.75e-12	0	3.675	0.607	1112	1	31/88	0	8284
67	1	YGL202W ARO8 SGDID:S000003170_ Chr VII from 116063-117565_ Verified ORF_ "Aromatic aminotransferase I_ expression is regulated by general control of amino acid biosynthesis"
			YKDWDVLATAGNTNAWESTLR	3	2411.16	1.87	2	2.94e-12	0	5.685	0.599	1646.1	1	23/40	0	9735
			YNSDPYQLEQSLYHK	3	1884.88	1.83	2	2.94e-12	0	5.146	0.653	1394.5	1	23/28	0	6631
			ALQYGFSAGQPELLNFIR	17	2024.06	0.71	2	2.94e-12	0	5.074	0.659	1242.8	1	23/34	0	6006
			TCIHLFQDPNIIFLGGGLPLK	4	2353.27	0.36	3	1.47e-07	0	4.501	0.485	1169.8	1	31/80	0	6254
			SLANTFLSLDTEGR	13	1523.77	1.71	2	1.47e-07	0	4.488	0.621	1746.4	1	20/26	0	9618
			DFSYLFSDETNAR	2	1564.69	1.81	2	4.15e-08	0	4.365	0.621	1621.1	1	20/24	0	7640
			LLYTIPTGQNPTGTSIADHR	1	2155.11	0.82	2	2.94e-12	0	4.244	0.598	642.4	1	22/38	0	4776
			GYLDWLLGLR	3	1205.67	1.13	2	3.36e-06	0	3.995	0.37	1571.9	1	16/18	0	6577
			GVLVVPGSWFK	4	1188.68	1.55	2	2.16e-08	0	3.187	0.425	733.5	1	15/20	0	4378
			EVSNPNIIFFR	9	1335.71	1.96	2	2.94e-12	0	2.779	0.648	942.4	1	16/20	0	6761
			MTLPESKDFSYLFSDETNAR	1	2351.09	-1.34	3	4.15e-08	0	2.518	0.342	459.9	1	22/76	0	7943
68	1	YPR145W ASN1 SGDID:S000006349_ Chr XVI from 822616-824334_ Verified ORF_ "Asparagine synthetase_ isozyme of Asn2p; catalyzes the synthesis of L-asparagine from L-aspartate in the asparagine biosynthetic pathway"
			YLDGMFAWTLYDAK	2	1693.79	0.81	2	4.93e-09	0	4.382	0.59	1333.1	1	18/26	0	8813
			DPIGITTLYMGR	7	1336.69	1.37	2	6.63e-08	0	4.292	0.475	1785.1	1	20/22	0	7335
			LHTAGWTSLHSFAIGLPNAPDLQAAR	2	2744.43	1.32	3	6.63e-08	0	4.117	0.444	645	1	30/100	0	6426
			AFDTTGEPDAKPYLPEEILWR	6	2448.21	0.46	3	6.63e-08	0	3.949	0.57	919.7	1	27/80	0	8144
			LHSFAIGLPNAPDLQAAR	3	1891.02	0.8	3	3.1e-07	0	3.572	0.542	1226.6	1	29/68	0	6721
			RIPSTPIDYMAIR	6	1532.83	-0.26	2	4.93e-09	0	3.42	0.535	934	1	17/24	0	5133
			EFLQLCMNIDPNEK	2	1750.81	1.14	2	4.93e-09	0	2.809	0.391	1194.6	1	18/26	0	10094
			LKFDALFPQK	5	1206.69	1.75	2	4.93e-09	0	2.54	0.21	786.1	1	14/18	0	7035
			ATNDVEPSTYDSKAR	1	1653.77	0.38	3	2.02e-05	0	2.501	0.156	504.6	10	18/56	0	8710
			FDALFPQK	1	965.51	1.09	2	5.67e-05	0	2.092	0.214	467.8	13	2010-09-14	0	8227
69	1	YCL018W LEU2 SGDID:S000000523_ Chr III from 91324-92418_ Verified ORF_ "Beta-isopropylmalate dehydrogenase (IMDH)_ catalyzes the third step in the leucine biosynthesis pathway"
			MAAFMALQHEPPLPIWSLDK	5	2295.17	1.35	3	7.2e-07	0	4.748	0.586	1350.8	1	31/76	0	8216
			MAAFM*ALQHEPPLPIWSLDK	2	2311.16	-0.98	3	1.06e-05	0	4.203	0.172	844.1	1	27/76	0	7594
			M*AAFMALQHEPPLPIWSLDK	3	2311.16	1.25	3	1.07e-13	0	4.066	0.154	798.4	2	25/76	0	9025
			KADAVLLGAVGGPK	2	1295.77	0.3	2	1.07e-13	0	3.452	0.575	1214	1	20/26	0	6619
			KIVVLPGDHVGQEITAEAIK	3	2117.2	1.76	3	0.000503	0	3.263	0.331	1303.4	1	29/76	0	9350
			LSLNLPEEGK	4	1099.6	0.66	2	1.07e-13	0	3.13	0.334	878.3	1	14/18	0	8183
			TVEETIKNEFPTLK	2	1648.88	1.73	2	0.000142	0	2.962	0.422	564.7	1	15/26	0	7790
			VQHQLIDSAAMILVK	2	1665.94	0.84	2	0.000142	0	2.739	0.325	410.3	1	13/28	0	6994
			VNPIATILSAAMMLK	1	1572.89	1.2	2	0.000159	0	2.562	0.309	370.7	1	13/28	0	7967
			WGTGSVRPEQGLLK	1	1527.83	-1.42	2	0.000142	0	2.056	0.229	194.7	2	2010-11-26	0	5547
70	1	YOR335C ALA1 SGDID:S000005862_ Chr XV from 949106-946230_ reverse complement_ Verified ORF_ "Cytoplasmic alanyl-tRNA synthetase_ required for protein synthesis; point mutation (cdc64-1 allele) causes cell cycle arrest at G1; lethality of null mutation is functionally complemented by human homolog"
			LAEQFAADLDAADKLPFSPIK	5	2260.19	-0.09	2	3.05e-05	0	4.155	0.591	1010.4	1	20/40	0	8535
			SNYDTDVFTPLFER	4	1703.79	1.13	2	7.9e-08	0	3.92	0.55	1112.2	1	19/26	0	6794
			IVAVTGTEAFEAQR	2	1491.78	-0.41	2	0.000852	0	3.262	0.485	841.2	1	18/26	0	6223
			LHDGTNFVDEITEPGKK	1	1899.94	1.43	3	0.000847	0	3.182	0.362	427.9	2	23/64	0	6197
			YFVILEESGIAK	1	1368.74	1	2	0.000178	0	3.11	0.422	773.3	1	14/22	0	10270
			LYDTYGFPVDLTELMAEEQGLK	1	2532.22	0.11	2	0.000572	0	3.004	0.482	186.7	1	15/42	0	4250
			DNFWEMGDQGPCGPCSEIHYDR	1	2670.04	1.13	3	3.87e-07	0	2.962	0.406	488.4	1	22/84	0	7509
			LNVHELSELNDAK	1	1481.76	0.34	2	0.00087	0	2.721	0.401	504.8	1	15/24	0	5992
			LYVTYFEGDEK	1	1363.64	0.06	2	0.000262	0	2.637	0.283	990.1	1	15/20	0	8932
			AVFGETYPDPVR	1	1350.67	0.4	2	0.000847	0	2.436	0.329	400.2	2	2010-12-22	0	8346
71	1	YGR234W YHB1 SGDID:S000003466_ Chr VII from 959908-961107_ Verified ORF_ "Nitric oxide oxidoreductase_ flavohemoglobin involved in nitric oxide detoxification; plays a role in the oxidative and nitrosative stress responses"
			HVDELLAECANVDK	2	1612.76	0.52	2	1.86e-11	0	4.927	0.647	2517.7	1	23/26	0	8299
			FGSGIELESLPITPGQYITVNTHPIR	5	2839.5	1.42	3	5.88e-05	0	4.775	0.56	442.2	1	28/100	0	4392
			NMLTEHTELLNIFNR	7	1844.93	0.17	2	1.86e-11	0	4.759	0.585	1359.9	1	22/28	0	6245
			IIVHTDTEPLINAAFLK	4	1895.06	1.07	2	5.36e-08	0	3.971	0.458	591.4	1	17/32	0	6980
			ATVPVLEQQGTVITR	6	1611.91	0.25	2	5.54e-08	0	3.877	0.546	884.5	1	19/28	0	6239
			EYVASDIVEFTVKPK	2	1724.91	0.47	2	1.86e-11	0	3.87	0.524	974.1	1	18/28	0	8366
			ALQIKPEHYPIVGEYLLK	1	2111.19	1.85	3	5.36e-08	0	3.193	0.112	681.2	2	23/68	0	7788
			NIDDLSVLMDHVK	2	1498.76	1.65	2	5.54e-08	0	3.154	0.4	682.7	1	14/24	0	8886
			M*YEEALWPGWKPFDITAK	1	2198.06	1.58	3	1.86e-11	0	2.943	0.423	561.5	1	22/68	0	7852
			MYEEALWPGWKPFDITAK	1	2182.07	1.6	3	5.54e-08	0	2.703	0.347	610.7	1	22/68	0	7233
72	1	YDR044W HEM13 SGDID:S000002451_ Chr IV from 546641-547627_ Verified ORF_ "Coproporphyrinogen III oxidase_ an oxygen requiring enzyme that catalyzes the sixth step in the heme biosynthetic pathway; localizes to the mitochondrial inner membrane; transcription is repressed by oxygen and heme (via Rox1p and Hap1p)"
			FFACGLSMVIHPVNPHAPTTHLNYR	1	2879.42	0.36	3	1e-06	0	5.29	0.626	983.6	1	31/96	0	7948
			MVEDCFDAFLPSYLTIVK	1	2148.04	0.61	2	1.72e-09	0	4.392	0.61	602.9	1	17/34	0	5621
			GNDGGGGTSMVIQDGTTFEK	2	1970.88	0.5	2	1.72e-09	0	4.388	0.59	1022.7	1	19/38	0	10598
			GNDGGGGTSM*VIQDGTTFEK	4	1986.87	0.26	2	1.72e-09	0	4.32	0.561	699.9	1	20/38	0	7023
			GGVNVSVVYGQLSPAAVSAMK	2	2034.07	1.08	3	1.72e-09	0	4.026	0.393	1041.3	1	29/80	0	7829
			KQAEITQGLESIDTVK	2	1759.94	0.48	2	1.72e-09	0	3.522	0.474	389.2	1	15/30	0	6710
			QAEITQGLESIDTVK	2	1631.85	-0.16	2	1.72e-09	0	3.274	0.415	867.8	1	18/28	0	7383
			WCDEYFYITHR	2	1589.68	1.91	2	1e-06	0	2.783	0.324	476.2	1	13/20	0	6185
			GIGGIFFDDYDERDPQEILK	3	2327.12	1.44	2	1e-06	0	2.637	0.263	131.6	3	1938-10-01	0	6538
			YVEFNLIYDR	1	1331.66	0.29	2	1	0	2.19	0.299	323.8	1	2010-10-18	0	6942
73	1	YER103W SSA4 SGDID:S000000905_ Chr V from 364585-366513_ Verified ORF_ "Heat shock protein that is highly induced upon stress; plays a role in SRP-dependent cotranslational protein-membrane targeting and translocation; member of the HSP70 family; cytoplasmic protein that concentrates in nuclei upon starvation"
			IINEPTAAAIAYGLDK	22	1659.9	-0.88	2	2.01e-13	0	5.103	0.685	1637.6	1	25/30	3	4691
			KSEVFSTYADNQPGVLIQVFEGER	4	2713.35	1.53	3	1.5e-09	0	4.76	0.586	1695.9	1	32/92	1	10747
			IINEPTAAAIAYGLDKK	6	1787.99	0.79	2	1.21e-13	0	4.203	0.515	1112.5	1	22/32	3	6031
			DAGTIAGLNVLR	8	1199.67	1.19	2	2.01e-13	0	3.869	0.408	1828	1	21/22	3	6068
			ARFEELCADLFR	32	1526.74	1.45	3	1.21e-13	0	3.789	0.446	1724	1	28/44	3	6530
			FEELCADLFR	23	1299.6	0.62	2	1.21e-13	0	3.72	0.478	1385.7	1	16/18	3	6136
			FELSGIPPAPR	11	1183.65	1.7	2	4.21e-11	0	3.095	0.419	592	1	14/20	3	4528
			NQLESYAFTLK	1	1313.67	0.45	2	2.84e-06	0	2.566	0.397	592	1	14/20	1	5968
			TTPSYVAFTDTER	1	1487.7	0.68	2	2.84e-06	0	2.55	0.45	418.4	1	14/24	1	5882
			SEVFSTYADNQPGVLIQVFEGER	1	2585.25	0.13	2	1	0	2.343	0.287	165.1	1	1944-12-01	1	8513
74	1	YLR245C CDD1 SGDID:S000004235_ Chr XII from 626932-626504_ reverse complement_ Verified ORF_ "Cytidine deaminase; catalyzes the modification of cytidine to uridine in vitro but native RNA substrates have not been identified_ localizes to both the nucleus and cytoplasm"
			VGCSILTNNDVIFTGANVENASYSNCICAER	1	3448.56	1.94	3	2.86e-08	0	4.321	0.413	571.8	1	31/120	0	7478
			DFPIVMLNSTGSR	7	1436.72	0.93	2	2.86e-08	0	3.714	0.474	1607.5	1	20/24	0	7947
			SAMIQVLMAGHR	9	1313.68	1.51	2	1.13e-07	0	3.701	0.578	1275.1	1	16/22	0	8772
			ACELSYSPYSHFR	13	1616.72	0.17	2	2.86e-08	0	3.674	0.433	657.2	1	15/24	0	7169
			CMVICGDSEDQCVSPCGVCR	1	2388.92	1.49	3	2.86e-08	0	3.2	0.267	560.1	1	26/76	0	6632
			DFPIVM*LNSTGSR	3	1452.72	-0.48	2	1.94e-06	0	3.152	0.459	653.8	1	17/24	0	5899
			VMTMGELLPMAFGPSHLN	2	1944.94	1.13	2	2.27e-08	0	2.981	0.31	279.9	1	13/34	0	5752
			VM*TMGELLPMAFGPSHLN	1	1960.93	0.66	2	2.15e-08	0	2.594	0.089	426.6	1	15/34	0	8066
			VMTM*GELLPMAFGPSHLN	1	1960.93	0.66	2	2.15e-08	0	2.363	0.304	426.6	1	15/34	0	8066
			QFINEFVVK	1	1123.61	0.66	2	2.15e-08	0	2.198	0.259	144.9	5	2010-10-16	0	3079
75	1	YMR120C ADE17 SGDID:S000004727_ Chr XIII from 509279-507501_ reverse complement_ Verified ORF_ "Enzyme of 'de novo' purine biosynthesis containing both 5-aminoimidazole-4-carboxamide ribonucleotide transformylase and inosine monophosphate cyclohydrolase activities_ isozyme of Ade16p; ade16 ade17 mutants require adenine and histidine"
			YGANPHQKPAQAYVSQQDSLPFK	1	2574.27	1.56	3	1.42e-06	0	4.726	0.504	1063.6	1	30/88	0	8425
			HVSPAGAAVGIPLSDVEK	2	1746.94	0.04	2	1.98e-09	0	4.711	0.603	2170.4	1	26/34	0	8315
			AFEHTADYDAAISDFFR	2	1975.88	0	2	3.95e-08	0	4.599	0.651	985.5	1	19/32	1	7991
			YCILQIDPNYVPEAVER	1	2079.02	0.74	2	2.55e-07	0	4.322	0.664	1234.8	1	19/32	0	9323
			ELSASLNLPAAASFK	4	1518.82	0.7	2	3.95e-08	0	3.486	0.508	442.3	1	14/28	1	6806
			EVSDGVIAPGYEPEALAILSK	3	2158.13	1.83	2	1.42e-06	0	3.229	0.521	163.5	1	1940-12-01	0	4416
			VGVTIPEAVEEIDIGGVTLLR	2	2180.22	1.22	2	1.42e-06	0	2.904	0.543	461.6	1	17/40	0	7401
			DAGFPIEDVSAITHAPEMLGGR	1	2283.11	-1.53	2	9.58e-05	0	2.475	0.438	192.2	1	1942-12-01	0	8325
			VLCGSPGYINLLDALNSWPLVK	1	2429.29	-0.92	2	1.23e-05	0	2.411	0.352	181.7	1	1942-11-01	0	9383
			VDYVVCNLYPFK	3	1516.75	0.79	2	1.42e-06	0	2.318	0.293	872.4	1	15/22	0	7171
76	1	YGR256W GND2 SGDID:S000003488_ Chr VII from 1004630-1006108_ Verified ORF_ "6-phosphogluconate dehydrogenase (decarboxylating)_ catalyzes an NADPH regenerating reaction in the pentose phosphate pathway; required for growth on D-glucono-delta-lactone"
			WTAINALDLGMPVTLIGEAVFAR	8	2458.32	1.57	3	2.3e-11	0	5.152	0.525	1914.7	1	34/88	1	9913
			WTAINALDLGM*PVTLIGEAVFAR	3	2474.31	1.83	2	2.19e-11	0	4.3	0.647	758.7	1	20/44	1	8556
			SIIGATSIEDLVAK	2	1416.79	1.7	2	2.3e-11	0	4.063	0.551	1319.3	1	20/26	0	7136
			LNNPAIALMWR	9	1298.7	1.64	2	6.93e-06	0	3.861	0.467	1202.5	1	16/20	1	6624
			LPANLLQAQR	10	1123.66	1.66	2	2.19e-11	0	3.832	0.532	1637.2	1	17/18	1	6715
			QGILFVGSGVSGGEDGAR	1	1705.85	1.89	2	2.3e-11	0	3.801	0.602	578.6	1	18/34	0	6657
			IISYAQGFMLIR	2	1411.78	1.65	2	9.52e-08	0	3.215	0.387	1184.6	1	16/22	1	9625
			LNNPAIALM*WR	4	1314.7	0.56	2	9.52e-08	0	2.978	0.25	1251.6	1	15/20	1	8964
			EQFVYDLEQALYASK	2	1803.88	0.75	2	2.3e-11	0	2.679	0.353	110.6	8	2010-10-28	0	6239
			IISYAQGFM*LIR	3	1427.77	1.55	2	2.3e-11	0	2.517	0.408	405.8	1	2010-12-22	1	8325
77	1	YGL245W GUS1 SGDID:S000003214_ Chr VII from 39023-41149_ Verified ORF_ "Glutamyl-tRNA synthetase (GluRS)_ forms a complex with methionyl-tRNA synthetase (Mes1p) and Arc1p; complex formation increases the catalytic efficiency of both tRNA synthetases and ensures their correct localization to the cytoplasm"
			APIVAYAELIAAR	7	1357.78	0.7	2	6.26e-08	0	4.587	0.633	1997.8	1	19/24	0	8951
			WYTLLEMDPIFGEAHDFLSK	2	2412.16	1.69	2	6.26e-08	0	3.379	0.427	415.3	1	15/38	0	6502
			YSAADVACWGALR	2	1439.67	0.91	2	6.81e-07	0	2.945	0.412	1232.1	1	17/24	0	9482
			IVNALAPNSIAIK	5	1323.8	0.77	2	1.37e-09	0	2.71	0.467	522.4	1	13/24	0	6682
			WYTLLEM*DPIFGEAHDFLSK	1	2428.15	1.4	3	1.37e-09	0	2.668	0.39	418.7	1	21/76	0	6867
			IYPTYDFCVPIVDAIEGVTHALR	1	2649.34	1.07	3	3.09e-06	0	2.587	0.28	161.8	1	19/88	0	3978
			LSQSLETLDSQLNLR	3	1716.91	1.62	2	6.81e-07	0	2.549	0.131	606.4	1	16/28	0	7686
			AALLNQYFAQAYK	2	1500.78	1.67	2	3.09e-06	0	2.513	0.422	392.4	1	13/24	0	5718
			NVINLEWNLIWAFNK	2	1874	-0.98	2	6.26e-08	0	2.287	0.574	461.6	2	14/28	0	8185
			DVVPVDLVDFDHLITK	1	1824.97	1.95	2	0.00025	0	2.132	0.433	169.7	1	2010-11-30	0	6789
78	1	YER177W BMH1 SGDID:S000000979_ Chr V from 545606-546409_ Verified ORF_ "14-3-3 protein_ major isoform; controls proteome at post-transcriptional level_ binds proteins and DNA_ involved in regulation of many processes including exocytosis_ vesicle transport_ Ras/MAPK signaling_ and rapamycin-sensitive signaling"
			ISDDILSVLDSHLIPSATTGESK	18	2398.23	0.45	2	2.89e-14	0	5.937	0.598	954	1	25/44	1	4819
			QAFDDAIAELDTLSEESYK	30	2144.99	1.81	2	4.3e-13	0	5.794	0.642	1697.3	1	26/36	1	6686
			TASEIATTELPPTHPIR	9	1833.97	0.49	2	4.02e-13	0	4.005	0.575	551.6	1	18/32	1	4645
			TVASSGQELSVEER	14	1491.73	0.62	2	1.48e-06	0	3.816	0.627	1358	1	18/26	0	9933
			DSTLIMQLLR	14	1189.66	0.86	2	5.24e-12	0	3.447	0.315	1364.7	1	15/18	2	7189
			SEHQVELICSYR	2	1520.72	1.19	2	1.48e-06	0	3.386	0.485	1369.3	1	17/22	0	7864
			YLAEFSSGDAR	13	1215.56	0.51	2	6.71e-09	0	2.876	0.397	810.2	1	14/20	1	6624
			LAEQAERYEEMVENMK	2	1969.9	1.26	3	4.3e-13	0	2.789	0.471	828.7	1	24/60	1	7577
			DSTLIM*QLLR	1	1205.66	1.09	2	2.89e-14	0	2.348	0.145	902.1	1	14/18	2	7360
			NLLSVAYK	1	907.52	0.38	2	4.02e-13	0	2.211	0.197	494.8	2	2010-12-14	2	3675
79	1	YIL053W RHR2 SGDID:S000001315_ Chr IX from 255113-255865_ Verified ORF_ "Constitutively expressed isoform of DL-glycerol-3-phosphatase; involved in glycerol biosynthesis_ induced in response to both anaerobic and_ along with the Hor2p/Gpp2p isoform_ osmotic stress"
			VGEYNAETDEVELIFDDYLYAK	2	2596.2	1.54	2	9.17e-10	0	4.636	0.714	845.4	1	19/42	0	8855
			VVVFEDAPAGIAAGK	19	1443.78	1.65	2	6.2e-08	0	4.314	0.646	1894.4	1	22/28	1	7789
			FAPDFADEEYVNKLEGEIPEK	2	2440.16	1.9	2	5.43e-08	0	3.959	0.51	545.1	1	18/40	0	7011
			RPEYFITANDVK	1	1452.75	0.12	2	9.17e-10	0	3.589	0.383	908.8	1	18/22	0	5774
			YGEHSIEVPGAVK	3	1385.71	1.82	2	1.02e-05	0	3.466	0.405	731.1	1	15/24	0	8637
			IVGIATTFDLDFLK	2	1552.86	-0.17	2	9.17e-10	0	3.445	0.609	1212.1	1	18/26	0	8484
			DKPYFDAEHVIHISHGWR	1	2207.08	-1.52	3	9.17e-10	0	3.385	0.531	275.4	2	23/68	0	3497
			LCNALNALPK	7	1113.61	0.95	2	1.71e-07	0	2.894	0.381	961.3	1	14/18	1	7928
			IKRPEYFITANDVK	1	1693.93	1.55	3	9.17e-10	0	2.787	0.331	875.7	1	23/52	0	7222
			VGEYNAETDEVELIFDDYLYAKDDLLK	1	3180.51	-1.55	3	5.43e-08	0	2.571	0.288	164	24	15/104	0	10417
80	1	YLR342W FKS1 SGDID:S000004334_ Chr XII from 809997-815627_ Verified ORF_ "Catalytic subunit of 1_3-beta-D-glucan synthase_ functionally redundant with alternate catalytic subunit Gsc2p; binds to regulatory subunit Rho1p; involved in cell wall synthesis and maintenance; localizes to sites of cell wall remodeling"
			APTFFVSQDDNNFETEFFPR	3	2408.08	0.85	2	1.86e-12	0	4.726	0.699	1904.2	1	24/38	1	9005
			FKPHELENAEFLLR	3	1742.92	0.73	3	1.86e-12	0	4.618	0.579	1475.1	1	28/52	1	6668
			DLGFGTILNFTTK	2	1426.76	1.5	2	1.86e-12	0	4.503	0.617	1867.1	1	20/24	1	8726
			IVGYDDLNQLFWYPEGIAK	3	2241.12	1.19	2	3.72e-08	0	4.061	0.531	812.6	1	17/36	0	7865
			EYIFSENSGVLGDVAAGK	3	1855.91	0.02	2	1.86e-12	0	3.585	0.216	877.5	1	19/34	1	8106
			LGDVVWDDVFFK	2	1439.72	0.8	2	3.72e-08	0	3.443	0.512	1241.1	1	19/22	0	5384
			SQIDDLPFYCIGFK	2	1702.81	0.71	2	1.86e-12	0	3.433	0.428	601	1	16/26	1	6191
			VQLSGNPILGDGK	2	1297.71	-0.2	2	1.86e-12	0	3.268	0.523	937.3	1	17/24	1	6828
			YEEQTTNHPVAIVGAR	1	1784.89	1.27	3	3.72e-08	0	3.05	0.405	629.2	1	23/60	0	5735
			VTLLEYLK	2	978.59	0.7	2	1.86e-12	0	2.377	0.227	789.9	1	13/14	1	4616
81	1	YPL225W YPL225W SGDID:S000006146_ Chr XVI from 126006-126446_ Verified ORF_ "Protein of unknown function that may interact with ribosomes_ based on co-purification experiments; green fluorescent protein (GFP)-fusion protein localizes to the cytoplasm"
			QFAVVAVEQAETYWK	41	1768.89	0.96	2	1.81e-11	0	5.503	0.689	3179.6	1	24/28	0	10441
			TDASAEYGQFTTCFVVR	8	1951.89	1.22	2	4.37e-11	0	4.353	0.655	1140.2	1	21/32	0	7159
			FDDEIYENFMER	15	1607.67	0.43	2	6.41e-09	0	4.234	0.499	1217.7	1	19/22	0	6162
			FDDEIYENFM*ER	9	1623.66	1.34	2	1.81e-11	0	4.016	0.537	690.8	1	15/22	0	6140
			KIEDYNFGTLLR	16	1468.78	0.64	2	2.27e-10	0	3.948	0.434	1558.4	1	20/22	0	5854
			LTKFDDEIYENFMER	5	1949.89	0.92	3	4.37e-11	0	3.855	0.417	1130.1	1	23/56	0	9345
			HGLNDWIVGQK	11	1266.66	0.85	2	2.27e-10	0	3.848	0.521	1510.8	1	18/20	0	6500
			IEDYNFGTLLR	13	1340.68	-0.04	2	1.81e-11	0	3.702	0.545	1214.1	1	17/20	0	6932
			LQFYAFEIAR	18	1257.66	1.97	2	1.81e-11	0	3.056	0.435	688.1	1	14/18	0	4282
			FFTIFEK	6	931.49	0.61	2	2.27e-10	0	2.382	0.088	503.1	4	2010-12-12	0	2848
82	1	YMR297W PRC1 SGDID:S000004912_ Chr XIII from 861921-863519_ Verified ORF_ "Vacuolar carboxypeptidase Y (proteinase C)_ broad-specificity C-terminal exopeptidase involved in non-specific protein degradation in the vacuole; member of the serine carboxypeptidase family"
			KDCEGGNLCYPTLQDIDDYLNQDYVK	17	3136.39	1.58	3	1.6e-10	0	5.794	0.615	910.6	1	32/100	0	7941
			GQDFHIAGESYAGHYIPVFASEILSHK	9	2973.45	0.79	3	1.84e-13	0	5.102	0.564	1118.2	1	36/104	0	6076
			DCEGGNLCYPTLQDIDDYLNQDYVK	5	3008.29	-0.41	3	3.06e-13	0	4.796	0.631	1085.5	1	33/96	0	7134
			FGLDLDLDHLLK	26	1398.76	1.4	3	1.84e-13	0	4.67	0.422	1492.5	1	29/44	0	3706
			EAVGAEVDHYESCNFDINR	7	2224.96	0.6	2	1.6e-10	0	4.622	0.601	883	1	21/36	0	6377
			NDAIENYQLR	5	1235.6	1.71	2	2.8e-12	0	3.121	0.469	1301.5	1	16/18	0	5563
			AWTDVLPWK	5	1115.59	0.87	2	1.6e-10	0	2.46	0.286	577.9	2	13/16	0	3915
			DWDFVVK	4	908.45	0.35	2	1.6e-10	0	2.363	0.297	487	4	2010-11-12	0	3355
			DFICNWLGNK	1	1266.59	1.26	2	1.62e-08	0	2.063	0.213	632.9	1	13/18	0	7957
83	1	YJL026W RNR2 SGDID:S000003563_ Chr X from 392399-393598_ Verified ORF_ "Ribonucleotide-diphosphate reductase (RNR)_ small subunit; the RNR complex catalyzes the rate-limiting step in dNTP synthesis and is regulated by DNA replication and DNA damage checkpoint pathways via localization of the small subunits"
			DEGLHTDFACLLFAHLK	10	1986.97	1.9	3	4.69e-12	0	5.373	0.374	1759.9	1	32/64	0	8846
			ESEFLFNAIHTIPEIGEK	7	2074.05	1.83	2	4.69e-12	0	4.392	0.454	1164	1	22/34	0	6678
			VENPFDFM*ENISLAGK	6	1826.86	0	2	1.43e-13	0	4.205	0.512	2063.5	1	23/30	0	9195
			VENPFDFMENISLAGK	9	1810.87	1.98	2	4.69e-12	0	4.184	0.482	1932.3	1	21/30	0	9167
			GMMPGLTFSNELICR	9	1725.81	1.05	2	4.69e-12	0	4.02	0.597	447.1	1	17/28	0	4317
			WIQDADALFGER	12	1420.69	1.66	2	4.69e-12	0	3.523	0.529	1475.4	1	17/22	0	8726
			AAADALSDLEIK	9	1216.64	0.6	2	2.34e-09	0	3.445	0.371	961.7	1	17/22	0	5827
			IVTEAVEIEQR	1	1286.7	0.03	2	4.69e-12	0	2.155	0.359	463	1	14/20	0	6264
			GM*MPGLTFSNELICR	2	1741.81	-0.07	2	4.69e-12	0	2.143	0.165	164.3	3	2010-09-28	0	9529
84	1	YMR079W SEC14 SGDID:S000004684_ Chr XIII from 424988-424996_425153-426058_ Verified ORF_ "Phosphatidylinositol/phosphatidylcholine transfer protein involved in coordinate regulation of PtdIns and PtdCho metabolism_ products of which are regulators in Golgi to plasma membrane transport; functionally homologous to mammalian PITPs"
			TDKDGRPVYFEELGAVNLHEMNK	1	2662.29	0.05	3	0.000116	0	3.436	0.43	840.7	1	32/88	0	5951
			LFKPFLDPVTVSK	1	1490.86	1.46	3	0.000116	0	3.396	0.121	1353.8	1	25/48	0	6031
			EASYISQNYYPER	2	1619.73	0.48	2	0.000162	0	3.165	0.481	986.4	1	14/24	0	9080
			KDYGTDTILQDFHYDEKPLIAK	1	2610.31	1.61	3	0.000116	0	2.909	0.317	312.4	1	20/84	0	8626
			DYGTDTILQDFHYDEKPLIAK	1	2482.21	1.25	3	0.000209	0	2.759	0.361	334.9	2	18/80	0	8144
			AAGHLVETSCTIMDLK	1	1745.86	1.62	2	0.000116	0	2.736	0.472	500.3	1	17/30	0	6271
			LLEDAGFIER	3	1162.61	0.6	2	0.000116	0	2.662	0.354	1131.4	1	16/18	0	7513
			FYIINAPFGFSTAFR	2	1750.9	1.03	2	0.000116	0	2.593	0.492	229.2	1	2010-11-28	0	6318
			GISISSAYSVMSYVR	1	1619.81	0.93	2	0.000116	0	2.195	0.232	137.4	4	2010-09-28	0	6808
85	1	YMR105C PGM2 SGDID:S000004711_ Chr XIII from 477605-475896_ reverse complement_ Verified ORF_ "Phosphoglucomutase_ catalyzes the conversion from glucose-1-phosphate to glucose-6-phosphate_ which is a key step in hexose metabolism; functions as the acceptor for a Glc-phosphotransferase"
			IIKDFPELDLGTIGK	2	1658.94	0.72	3	9.91e-08	0	3.778	0.364	1631.3	1	26/56	0	10085
			VFKDEPNYTENFIQSIMEAIPEGSK	1	2886.39	0.84	3	9.91e-08	0	3.64	0.336	687.4	1	27/96	0	8821
			TAEEYLKPIINSVIK	5	1717.97	0.54	3	9.91e-08	0	3.591	0.553	782.7	1	27/56	0	3615
			CTGGIILTASHNPGGPENDMGIK	2	2339.11	1.23	3	9.91e-08	0	3.224	0.413	549.6	1	28/88	0	5227
			NMIYGYGPSFVSPGDSVAIIAEYAAEIPYFAK	1	3440.68	1.12	3	9.91e-08	0	2.668	0.363	682	1	27/124	0	11557
			LLFDSMNGVTGPYGK	2	1598.79	-0.23	2	9.91e-08	0	2.43	0.206	519.3	1	15/28	0	8341
			YGPLLVDIIDITK	2	1459.84	1.1	2	9.91e-08	0	2.345	0.473	402.5	1	2010-11-24	0	10169
			LLFDSM*NGVTGPYGK	1	1614.78	-0.01	2	9.91e-08	0	2.312	0.181	282.5	1	13/28	0	6538
			TIQNEFWAK	1	1136.57	0.92	2	9.91e-08	0	2.073	0.27	890	1	13/16	0	6179
86	1	YOR230W WTM1 SGDID:S000005756_ Chr XV from 770801-772114_ Verified ORF_ "Transcriptional modulator involved in regulation of meiosis_ silencing_ and expression of RNR genes; required for nuclear localization of the ribonucleotide reductase small subunit Rnr2p and Rnr4p; contains WD repeats"
			FFDNHIFASCSDDNILR	10	2070.93	-0.37	2	2.67e-10	0	4.559	0.343	1470.8	1	21/32	0	7306
			YNPDDTIAPPQDATEESQTK	7	2219.99	0.61	2	3.76e-12	0	3.848	0.551	430.6	1	20/38	0	3763
			AAEAATTDLTYR	2	1282.63	0.92	2	2.67e-10	0	3.572	0.677	1577.5	1	18/22	0	8803
			TSDKPIWVLGEPK	6	1469.8	0.67	3	0.000321	0	3.258	0.33	1603.6	1	26/48	0	6316
			SLTFSNVVVPDKK	5	1433.8	1.73	2	3.76e-12	0	3.253	0.364	824.4	1	16/24	0	7305
			SSTPSTYEHISSLRPK	2	1789.91	1.29	2	3.87e-05	0	2.998	0.512	409.3	1	13/30	0	8173
			TGETTLLSMSK	2	1167.59	0.71	2	2.89e-07	0	2.837	0.436	790.8	1	15/20	0	6018
			IIDNAGKPGEILR	1	1395.8	-1.32	2	2.89e-07	0	2.561	0.388	375.9	1	14/24	0	6328
			NGSLAWFK	1	922.48	1.64	2	2.89e-07	0	2.09	0.215	813.2	1	13/14	0	4553
87	1	YDR099W BMH2 SGDID:S000002506_ Chr IV from 653605-654426_ Verified ORF_ "14-3-3 protein_ minor isoform; controls proteome at post-transcriptional level_ binds proteins and DNA_ involved in regulation of many processes including exocytosis_ vesicle transport_ Ras/MAPK signaling_ and rapamycin-sensitive signaling"
			ISDDILSVLDSHLIPSATTGESK	18	2398.23	0.45	2	2.89e-14	0	5.937	0.598	954	1	25/44	1	4819
			QAFDDAIAELDTLSEESYK	30	2144.99	1.81	2	4.3e-13	0	5.794	0.642	1697.3	1	26/36	1	6686
			TASEIATTELPPTHPIR	9	1833.97	0.49	2	4.02e-13	0	4.005	0.575	551.6	1	18/32	1	4645
			DSTLIMQLLR	14	1189.66	0.86	2	5.24e-12	0	3.447	0.315	1364.7	1	15/18	2	7189
			AVASSGQELSVEER	3	1461.72	0.87	2	4.02e-13	0	3.301	0.567	952.7	1	16/26	0	10074
			YLAEFSSGDAR	13	1215.56	0.51	2	6.71e-09	0	2.876	0.397	810.2	1	14/20	1	6624
			LAEQAERYEEMVENMK	2	1969.9	1.26	3	4.3e-13	0	2.789	0.471	828.7	1	24/60	1	7577
			DSTLIM*QLLR	1	1205.66	1.09	2	2.89e-14	0	2.348	0.145	902.1	1	14/18	2	7360
			NLLSVAYK	1	907.52	0.38	2	4.02e-13	0	2.211	0.197	494.8	2	2010-12-14	2	3675
88	1	YGR124W ASN2 SGDID:S000003356_ Chr VII from 739949-741667_ Verified ORF_ "Asparagine synthetase_ isozyme of Asn1p; catalyzes the synthesis of L-asparagine from L-aspartate in the asparagine biosynthetic pathway"
			FQTFSDCEPIIPLYLEHDIDAPK	8	2748.32	-0.68	3	7.77e-15	0	3.882	0.598	489.1	1	27/88	0	5498
			LHSFAIGLPNAPDLQAAR	3	1891.02	0.8	3	3.1e-07	0	3.572	0.542	1226.6	1	29/68	0	6721
			RIPSTPVDYHAIR	2	1524.83	0.54	3	6.22e-09	0	3.379	0.469	952.5	1	22/48	0	8960
			KAFDTTDEPDVKPYLPEEILWR	2	2662.34	1.73	3	7.77e-15	0	3.357	0.495	1053.8	1	33/84	0	6520
			SSQSPETVYFASELK	8	1672.81	1.49	2	7.77e-15	0	3.289	0.561	551.9	1	15/28	0	5649
			AFDTTDEPDVKPYLPEEILWR	6	2534.24	0.85	3	2.11e-07	0	3.275	0.413	855.6	1	25/80	0	10059
			DPIGVVTLYMGR	1	1320.7	0.8	2	7.77e-15	0	3.262	0.611	1837.5	1	19/22	0	8192
			LKFDAWFPQK	3	1279.68	1.22	2	1	0	2.981	0.266	635.3	2	13/18	0	6492
			IPSTPVDYHAIR	1	1368.73	0.69	3	7.77e-15	0	2.504	0.407	559.5	1	22/44	0	5408
89	1	YLL026W HSP104 SGDID:S000003949_ Chr XII from 88622-91348_ Verified ORF_ "Heat shock protein that cooperates with Ydj1p (Hsp40) and Ssa1p (Hsp70) to refold and reactivate previously denatured_ aggregated proteins; responsive to stresses including: heat_ ethanol_ and sodium arsenite; involved in [PSI+] propagation"
			IPQQQPAPAEITPSYALGK	1	2009.07	1.09	2	1.11e-08	0	4.093	0.519	630	1	20/36	0	5703
			GADTNTPLEYLSK	2	1408.7	0.53	2	1.11e-08	0	3.65	0.509	636.7	1	17/24	0	5751
			ILDSALVTAAQLAK	2	1413.83	0.52	2	1.11e-08	0	3.642	0.444	1500.1	1	19/26	0	9213
			IIDDDVPTILQGAK	2	1497.82	0.53	2	1.11e-08	0	3.233	0.451	633.6	1	18/26	0	4708
			VAGFLFNDEDMMIR	1	1657.77	0.33	2	1.11e-08	0	2.944	0.392	466.2	1	13/26	0	9080
			QPASFLFLGLSGSGK	1	1508.81	0.47	2	1.11e-08	0	2.758	0.368	178.8	9	2010-11-28	0	7311
			SNPCLIGEPGIGK	1	1341.68	0.05	2	1.11e-08	0	2.527	0.421	830	1	15/24	0	8795
			RLPDSALDLVDISCAGVAVAR	1	2198.16	1.74	2	1.11e-08	0	2.499	0.25	318.8	1	14/40	0	7975
			ALTILTLAQK	1	1071.68	1.02	2	1.11e-08	0	2.413	0.289	562.3	1	14/18	0	5826
90	1	YNL134C YNL134C SGDID:S000005078_ Chr XIV from 373583-372453_ reverse complement_ Uncharacterized ORF_ "Putative protein of unknown function with similarity to dehydrogenases from other model organisms; green fluorescent protein (GFP)-fusion protein localizes to both the cytoplasm and nucleus and is induced by the DNA-damaging agent MMS"
			IGPQGALLGCDAAGQIVK	19	1767.94	1.67	2	5.46e-13	0	5.072	0.464	1763.1	1	25/34	0	6447
			FAIGDYIYGVIHGASVR	23	1837.96	1.68	2	1.05e-13	0	4.984	0.63	1778.4	1	23/32	0	7644
			DQPILFWGGATAVGQM*LIQLAK	5	2373.26	0.2	2	2.97e-10	0	4.471	0.668	960.9	1	19/42	0	10938
			FPSNGAFAEYSAISSETAYKPAR	7	2464.18	1.14	3	2.84e-10	0	4.059	0.529	1368.3	1	34/88	0	8028
			QDIPIPELEEGFVLIK	5	1840.01	1.29	2	2.84e-10	0	3.667	0.505	595.1	1	19/30	0	4566
			TVAVAGNPTDWK	6	1258.64	0.67	2	2.84e-10	0	3.627	0.565	1333.2	1	17/22	0	7399
			NGLDDIPQLLDDIK	3	1568.82	1.88	2	5.46e-13	0	2.869	0.301	399	1	15/26	0	4338
			EYGADELFDYHDADVIEQIK	1	2370.08	1.96	3	2.84e-10	0	2.566	0.115	281.1	3	18/76	0	7999
			INDGEIHHIPVK	1	1371.74	0.6	2	5.46e-13	0	2.187	0.36	700.3	3	14/22	0	9554
91	1	YEL047C YEL047C SGDID:S000000773_ Chr V from 66797-65385_ reverse complement_ Verified ORF_ "Soluble fumarate reductase_ required with isoenzyme Osm1p for anaerobic growth; may interact with ribosomes_ based on co-purification experiments; authentic_ non-tagged protein is detected in purified mitochondria in high-throughput studies"
			LANDSPLAIEWLK	8	1469.8	1.58	2	1.54e-06	0	4.435	0.524	1519.1	1	20/24	0	6577
			LGADLIDMDQIQVHPTGFIDPNDR	2	2680.3	1.59	3	1.61e-06	0	3.961	0.524	751.1	1	29/92	0	6460
			LGGSSLLECVVFGR	8	1493.78	0.71	2	8.09e-05	0	3.622	0.578	948.3	1	15/26	0	9584
			LPPGFEIVSALSNNLK	7	1698.94	1.83	2	1.26e-08	0	3.607	0.331	861.3	1	19/30	0	7007
			GLGGILLNPITGR	6	1280.77	1.63	2	6.93e-07	0	3.534	0.512	1049.3	1	17/24	0	7887
			LGADLIDM*DQIQVHPTGFIDPNDR	1	2696.3	1.2	3	1.61e-06	0	3.237	0.171	947.8	1	30/92	0	8288
			GLYAAGEVSGGVHGANR	5	1614.8	-0.11	2	8.68e-09	0	3.205	0.609	411.5	1	16/32	0	5843
			LDLLAQLGGHSVAR	4	1449.82	1.28	3	6.93e-07	0	3.135	0.472	571.2	1	20/52	0	4575
			YNIPVTILEK	4	1189.68	1.59	2	1.61e-06	0	3.059	0.379	1084.4	1	16/18	0	3439
92	1	YNR067C DSE4 SGDID:S000005350_ Chr XIV from 759099-755746_ reverse complement_ Verified ORF_ "Daughter cell-specific secreted protein with similarity to glucanases_ degrades cell wall from the daughter side causing daughter to separate from mother"
			IEPIIESIESGWTGILK	21	1885.03	0.65	3	3.97e-12	0	5.624	0.568	2464.9	1	33/64	0	9515
			SAFDILLQNEQTYPLIYDTK	8	2372.2	1.42	3	3.97e-12	0	5.47	0.632	1213.2	1	29/76	0	8660
			QISWLPWSSQLGSNLLEYSK	9	2336.19	1.09	2	1.03e-10	0	4.913	0.522	710.2	1	23/38	0	4397
			IGSSVGFNTIVSESSSNLAQGILK	2	2408.27	1.61	2	3.97e-12	0	4.739	0.645	483.8	1	21/46	0	4759
			YSYILLTVSEIIQDEASTK	4	2173.13	0.29	2	1.68e-07	0	4.54	0.643	909.9	1	18/36	0	9007
			SETFVEEEWQTK	2	1512.69	0.53	2	3.97e-12	0	3.1	0.349	1112.4	1	16/22	0	8964
			LWGATIGDQSMELR	4	1576.78	0.1	2	1.07e-11	0	3.065	0.446	943.1	1	18/26	0	7273
			LWGATIGDQSM*ELR	2	1592.77	0.57	2	1.07e-11	0	2.897	0.308	391.7	1	2010-12-26	0	6776
			DAMNDYFYYQNDNTVEPEEIIGNK	1	2882.25	0.27	3	5.14e-12	0	2.796	0.407	292.8	1	21/92	0	7744
93	1	YKL152C GPM1 SGDID:S000001635_ Chr XI from 164390-163647_ reverse complement_ Verified ORF_ "Tetrameric phosphoglycerate mutase_ mediates the conversion of 3-phosphoglycerate to 2-phosphoglycerate during glycolysis and the reverse reaction during gluconeogenesis"
			YVDPNVLPETESLALVIDR	47	2143.13	0.62	2	2e-14	0	6.195	0.624	2044.8	1	30/36	0	4148
			AIQTANIALEK	9	1171.67	1.71	2	2e-14	0	3.749	0.373	1176.4	1	17/20	0	6198
			SFDVPPPPIDASSPFSQK	47	1915.94	0.64	2	3.66e-14	0	3.735	0.506	237.5	1	19/34	0	3012
			KVYPDVLYTSK	6	1312.71	1.77	2	3.11e-14	0	3.643	0.424	1097.3	1	17/20	0	5662
			TVMIAAHGNSLR	4	1269.67	0.65	2	2.33e-14	0	3.478	0.566	910.4	1	15/22	0	7205
			RSFDVPPPPIDASSPFSQK	2	2072.04	0.27	3	2.33e-14	0	3.475	0.491	1294	1	30/72	0	7439
			NLFTGWVDVK	33	1178.62	0.84	2	2e-14	0	3.452	0.406	1063.7	1	16/18	0	5723
			HLEGISDADIAK	19	1268.65	0.05	2	2e-14	0	3.427	0.545	1139.3	1	18/22	0	5727
			LLPYWQDVIAK	18	1345.75	0.78	2	2.43e-09	0	2.922	0.411	195	1	14/20	0	2338
94	1	YGR032W GSC2 SGDID:S000003264_ Chr VII from 548268-553955_ Verified ORF_ "Catalytic subunit of 1_3-beta-glucan synthase_ involved in formation of the inner layer of the spore wall; activity positively regulated by Rho1p and negatively by Smk1p; has similarity to an alternate catalytic subunit_ Fks1p (Gsc1p)"
			APTFFVSQDDNNFETEFFPR	3	2408.08	0.85	2	1.86e-12	0	4.726	0.699	1904.2	1	24/38	1	9005
			SVLAEFEELGIEQIHPYTPGLK	5	2470.29	1.51	3	1.86e-12	0	4.721	0.562	1038.1	1	29/84	0	6832
			FKPHELENAEFLLR	3	1742.92	0.73	3	1.86e-12	0	4.618	0.579	1475.1	1	28/52	1	6668
			DLGFGTILNFTTK	2	1426.76	1.5	2	1.86e-12	0	4.503	0.617	1867.1	1	20/24	1	8726
			VIGYDDVNQLFWYPEGIAK	2	2227.11	0.59	2	1.86e-12	0	3.599	0.497	545	1	15/36	0	8864
			EYIFSENSGVLGDVAAGK	3	1855.91	0.02	2	1.86e-12	0	3.585	0.216	877.5	1	19/34	1	8106
			SQIDDLPFYCIGFK	2	1702.81	0.71	2	1.86e-12	0	3.433	0.428	601	1	16/26	1	6191
			VQLSGNPILGDGK	2	1297.71	-0.2	2	1.86e-12	0	3.268	0.523	937.3	1	17/24	1	6828
			VTLLEYLK	2	978.59	0.7	2	1.86e-12	0	2.377	0.227	789.9	1	13/14	1	4616
95	1	YKR097W PCK1 SGDID:S000001805_ Chr XI from 630790-632439_ Verified ORF_ "Phosphoenolpyruvate carboxykinase_ key enzyme in gluconeogenesis_ catalyzes early reaction in carbohydrate biosynthesis_ glucose represses transcription and accelerates mRNA degradation_ regulated by Mcm1p and Cat8p_ located in the cytosol"
			IVEEPTSKDEIWWGPVNKPCSER	4	2756.33	1.29	3	2.19e-07	0	4.878	0.543	862.4	1	32/88	0	5562
			GAVTNLANLFVQNFK	5	1635.89	1.63	2	3.28e-08	0	4.207	0.551	1434.4	1	18/28	0	10797
			MNATVGSTSEVEQK	1	1480.69	1.52	2	2.19e-07	0	4.061	0.445	1316.2	1	21/26	0	7046
			LTPEQVMYHFISGYTSK	1	2000.98	1.44	2	3.98e-08	0	3.852	0.665	628.2	1	18/32	0	6218
			NAPAAVLYEDGLKENK	1	1731.89	0.57	2	3.28e-08	0	3.822	0.534	660.8	1	16/30	0	9441
			TRDHIYIVDAFAGWDPK	2	2004	1.62	3	2.19e-07	0	3.417	0.377	996	1	25/64	0	8602
			FGSVLENVIYDEK	9	1512.76	0.16	2	1.92e-07	0	3.244	0.405	1764.3	1	19/24	0	9685
			MAGTEQGVTEPEPTFSSCFGQPFLALHPIR	2	3304.58	1.29	3	3.98e-08	0	2.583	0.45	226	1	22/116	0	6400
			NIILLTCDASGVLPPVSK	1	1897.05	1.54	2	2.19e-07	0	2.279	0.299	252.7	1	14/34	0	4643
96	1	YDR368W YPR1 SGDID:S000002776_ Chr IV from 1213897-1214835_ Verified ORF_ "2-methylbutyraldehyde reductase_ may be involved in isoleucine catabolism"
			HIDAAAIYLNEEEVGR	1	1799.89	-0.06	2	1.48e-12	0	4.887	0.739	3012.1	1	26/30	0	9475
			VTDGNVLCIPTLEDGTVDIDTK	2	2375.16	1.38	2	1.48e-12	0	4.302	0.649	677.8	1	22/42	0	5042
			LGLDYVDLYLMHWPVPLK	4	2172.16	1.41	3	1.48e-12	0	4.205	0.49	793.9	1	26/68	0	5275
			GIVVEAYSPFGSANAPLLK	2	1933.04	1.6	2	1.48e-12	0	4.022	0.562	1239.8	1	21/36	0	8907
			AVGVSNFSINNIK	9	1362.74	0.58	2	1.48e-12	0	3.676	0.559	1236.4	1	19/24	0	8004
			TWELMQELPK	4	1274.64	0.25	2	1.48e-12	0	3.654	0.402	1203.3	1	16/18	1	5465
			LNTGASIPVLGFGTWR	6	1688.91	0.7	2	1.48e-12	0	3.065	0.608	276.8	1	14/30	0	4188
			HGVEPAQLIISWSIQR	1	1834	1.73	2	7.43e-06	0	2.405	0.291	138.5	7	2010-10-30	0	6523
			DSGVPREEIFITTK	1	1591.83	0.6	2	1.48e-12	0	2.258	0.338	241	1	2010-10-26	0	6994
97	1	YMR169C ALD3 SGDID:S000004779_ Chr XIII from 600871-599351_ reverse complement_ Verified ORF_ "Cytoplasmic aldehyde dehydrogenase_ involved in beta-alanine synthesis; uses NAD+ as the preferred coenzyme; very similar to Ald2p; expression is induced by stress and repressed by glucose"
			LLRDEIFGPVVVVSK	3	1670.98	1.64	3	5.75e-08	0	4.044	0.584	1221.2	1	23/56	0	10052
			SPALVFEDADLDK	4	1419.7	0.69	2	5.75e-08	0	3.776	0.565	1108.4	1	19/24	1	5749
			LANDTCYGLASAVFTK	1	1730.84	1.24	2	5.75e-08	0	3.764	0.573	1433.4	1	20/30	1	8975
			VGGSVLEASGQSNLK	3	1445.76	0.63	2	5.75e-08	0	3.565	0.423	743.7	1	18/28	0	6270
			LDMFQTSEFPIGGAK	1	1640.8	1.88	2	5.75e-08	0	3.495	0.391	866.4	1	17/28	1	8348
			AGFPPGVVNVIPGYGSVVGK	3	1914.05	1.29	2	5.75e-08	0	3.391	0.602	474.6	1	18/38	0	6588
			ESGDTGVDNYLQIK	1	1538.73	0.65	2	5.75e-08	0	2.86	0.338	486.3	1	14/26	0	6554
			QDLAQIIELTR	2	1299.73	1.89	2	5.75e-08	0	2.81	0.347	449	1	14/20	0	4700
			FTNYDDALK	1	1086.51	0.72	2	5.75e-08	0	2.095	0.33	329	3	2010-10-16	1	5445
97	2	YMR170C ALD2 SGDID:S000004780_ Chr XIII from 603081-601561_ reverse complement_ Verified ORF_ "Cytoplasmic aldehyde dehydrogenase_ involved in ethanol oxidation and beta-alanine biosynthesis; uses NAD+ as the preferred coenzyme; expression is stress induced and glucose repressed; very similar to Ald3p"
			SPALVFEDADLDK	4	1419.7	0.69	2	5.75e-08	0	3.776	0.565	1108.4	1	19/24	1	5749
			LANDTCYGLASAVFTK	1	1730.84	1.24	2	5.75e-08	0	3.764	0.573	1433.4	1	20/30	1	8975
			LDMFQTSEFPIGGAK	1	1640.8	1.88	2	5.75e-08	0	3.495	0.391	866.4	1	17/28	1	8348
			FTNYDDALK	1	1086.51	0.72	2	5.75e-08	0	2.095	0.33	329	3	2010-10-16	1	5445
98	1	YGR061C ADE6 SGDID:S000003293_ Chr VII from 615969-611893_ reverse complement_ Verified ORF_ "Formylglycinamidine-ribonucleotide (FGAM)-synthetase_ catalyzes a step in the 'de novo' purine nucleotide biosynthetic pathway"
			TAEEEFASITDDRDPGLQYALTYNPADDMK	2	3376.52	-0.27	3	2.05e-07	0	5.106	0.576	1040	1	31/116	0	10779
			IINSTTNDVIYANSR	7	1680.86	1.35	2	4.24e-07	0	4.083	0.582	1373.1	1	21/28	0	7057
			ETITEALNLPEANLSEIPSLQDAIQR	1	2865.48	1.5	3	0.000132	0	3.819	0.403	817.4	1	31/100	0	7188
			GFLESLIQLHQQK	1	1540.85	0.73	2	7.71e-07	0	2.893	0.33	814.9	1	15/24	0	9136
			WDDKEVTAPLSLNITAFAPVFNTSK	1	2764.42	1.35	3	4.24e-07	0	2.757	0.356	481.3	1	24/96	0	7125
			DINSYTNSTSVINELR	1	1825.89	1.97	2	0.000132	0	2.639	0.249	252	1	13/30	0	7364
			SPTVYDNAILK	2	1220.65	0.85	2	4.24e-07	0	2.601	0.489	490.2	1	14/20	0	6042
			TTPIDLEMPILFGKPPK	1	1897.05	-0.01	2	7.71e-07	0	2.477	0.319	178.4	1	1932-11-01	0	7924
			TVPGFPLLENLNDISLK	2	1870.03	1.16	2	0.000109	0	2.402	0.261	87.8	3	1932-12-01	0	3140
99	1	YJL171C YJL171C SGDID:S000003707_ Chr X from 100888-99698_ reverse complement_ Verified ORF_ "GPI-anchored cell wall protein of unknown function; induced in response to cell wall damaging agents and by mutations in genes involved in cell wall biogenesis; sequence similarity to YBR162C/TOS1_ a covalently bound cell wall protein"
			NHLYSTFHTFQGIEDLGTGIQSYGYITR	67	3218.55	0.96	3	1e-30	0	8.111	0.541	3343.5	1	41/108	0	12019
			LDFTNVGFTGSYVDVNK	135	1875.91	0.84	3	1e-30	0	5.948	0.674	1893.5	1	36/64	0	6617
			MFLFEFEM*PTETEK	5	1794.8	1.62	2	1e-30	0	5.193	0.479	1851	1	21/26	0	7860
			MFLFEFEMPTETEK	4	1778.8	1.86	2	1e-30	0	4.801	0.528	1777.3	1	20/26	0	8296
			M*FLFEFEMPTETEK	5	1794.8	0.01	2	1e-30	0	4.671	0.541	2201	1	21/26	0	9712
			NAPLADYLSVHFR	21	1502.78	-0.17	2	1e-30	0	4.272	0.647	830.5	1	19/24	0	4234
			SGIPAYYGYGGTTK	7	1434.69	-0.26	2	1e-30	0	3.175	0.637	713.8	1	21/26	0	2925
			QFAFYTSPGFTVNNSR	1	1835.87	1.87	3	1.87e-13	0	2.803	0.184	673.9	1	21/60	0	9260
			LTNMQNGVWYYILAIFTAFTQVVLI	1	2918.55	1.13	3	2.3e-09	0	2.546	0.201	117.2	56	15/96	0	8200
100	1	YAR071W PHO11 SGDID:S000000094_ Chr I from 225451-226854_ Verified ORF_ "One of three repressible acid phosphatases_ a glycoprotein that is transported to the cell surface by the secretory pathway; induced by phosphate starvation and coordinately regulated by PHO4 and PHO2"
			FSYGQDLETYYQTGPGYDVVR	15	2458.12	1.66	2	3.8e-09	0	5.997	0.633	1727	1	23/40	1	10174
			NLEMETTLANSVNVLNPYTGEMNAK	3	2753.31	1.76	2	4.26e-10	0	4.96	0.644	980.5	1	22/48	1	7755
			IGTQTEIFPFLGGSGPYYSFPGDYGISR	13	3026.46	1.9	3	4.26e-10	0	4.887	0.643	733	1	30/108	1	7467
			CHDTAQYFIDGLGDK	6	1739.77	1.36	2	7.63e-09	0	4.147	0.564	867.7	1	19/28	1	7786
			GYSDICNIFTK	18	1317.61	0.78	2	1.18e-09	0	3.765	0.579	1456.8	1	17/20	1	7447
			NLEM*ETTLANSVNVLNPYTGEMNAK	1	2769.31	1.91	3	1.18e-09	0	3.484	0.441	623	1	29/96	1	6029
			SVGANLFNASVK	1	1206.65	-0.18	2	1.53e-09	0	2.358	0.221	605.9	1	15/22	1	7315
			SIMTTWYK	1	1029.51	0.66	2	3.8e-09	0	2.02	0.242	321.3	2	2010-10-14	1	3248
100	2	YHR215W PHO12 SGDID:S000001258_ Chr VIII from 552099-553502_ Verified ORF_ "One of three repressible acid phosphatases_ a glycoprotein that is transported to the cell surface by the secretory pathway; nearly identical to Pho11p; upregulated by phosphate starvation"
			FSYGQDLETYYQTGPGYDVVR	15	2458.12	1.66	2	3.8e-09	0	5.997	0.633	1727	1	23/40	1	10174
			NLEMETTLANSVNVLNPYTGEMNAK	3	2753.31	1.76	2	4.26e-10	0	4.96	0.644	980.5	1	22/48	1	7755
			IGTQTEIFPFLGGSGPYYSFPGDYGISR	13	3026.46	1.9	3	4.26e-10	0	4.887	0.643	733	1	30/108	1	7467
			CHDTAQYFIDGLGDK	6	1739.77	1.36	2	7.63e-09	0	4.147	0.564	867.7	1	19/28	1	7786
			GYSDICNIFTK	18	1317.61	0.78	2	1.18e-09	0	3.765	0.579	1456.8	1	17/20	1	7447
			NLEM*ETTLANSVNVLNPYTGEMNAK	1	2769.31	1.91	3	1.18e-09	0	3.484	0.441	623	1	29/96	1	6029
			SVGANLFNASVK	1	1206.65	-0.18	2	1.53e-09	0	2.358	0.221	605.9	1	15/22	1	7315
			SIMTTWYK	1	1029.51	0.66	2	3.8e-09	0	2.02	0.242	321.3	2	2010-10-14	1	3248
101	1	YDR304C CPR5 SGDID:S000002712_ Chr IV from 1072554-1071877_ reverse complement_ Verified ORF_ "Peptidyl-prolyl cis-trans isomerase (cyclophilin) of the endoplasmic reticulum_ catalyzes the cis-trans isomerization of peptide bonds N-terminal to proline residues; transcriptionally induced in response to unfolded proteins in the ER"
			HVVFGEVLDGMDVVHYIENVK	8	2399.21	0.28	3	1.11e-16	0	6.26	0.653	1836.6	1	42/80	0	4627
			IVMGLYGLTTPQTVENFYQLTISR	5	2744.43	1.83	3	4.74e-13	0	5.104	0.577	1046.2	1	30/92	0	8328
			HVVFGEVLDGM*DVVHYIENVK	4	2415.2	1.28	3	2.58e-11	0	4.897	0.616	1687.8	1	36/80	0	7177
			SIFGNTFKDENFDVK	4	1760.85	-0.47	2	4.74e-13	0	4.163	0.589	1131.5	1	18/28	0	7575
			MGYLNSIFHR	4	1237.61	1.39	3	2.58e-11	0	3.192	0.409	592.5	1	19/36	0	4945
			VIPNFMIQGGDFTHR	2	1731.86	0.52	2	6.36e-13	0	2.937	0.405	281.4	1	16/28	0	4649
			IVM*GLYGLTTPQTVENFYQLTISR	1	2760.43	0.44	2	2.58e-11	0	2.531	0.461	150.8	1	1946-11-01	0	7598
			NTNGSQFFITTVPCPWLDGK	1	2282.09	1.39	2	1.22e-14	0	2.054	0.274	190.7	1	1938-10-01	0	8197
102	1	YKR059W TIF1 SGDID:S000001767_ Chr XI from 554629-555816_ Verified ORF_ "Translation initiation factor eIF4A_ identical to Tif2p; DEA(D/H)-box RNA helicase that couples ATPase activity to RNA binding and unwinding; forms a dumbbell structure of two compact domains connected by a linker; interacts with eIF4G"
			GVFGYGFEEPSAIQQR	6	1784.86	0.71	2	4.42e-09	0	4.76	0.558	1765.1	1	24/30	1	6490
			MFILDEADEMLSSGFK	3	1832.84	0.94	2	4.37e-10	0	4.425	0.524	1793.2	1	22/30	1	9451
			AIMPIIEGHDVLAQAQSGTGK	2	2136.11	0.52	3	4.42e-09	0	3.77	0.558	1070.4	1	28/80	1	7653
			M*FILDEADEMLSSGFK	1	1848.84	1.41	2	5.09e-10	0	3.362	0.458	1170.3	1	23/30	1	6283
			FTVSAIYSDLPQQER	3	1753.88	0.94	2	5.09e-10	0	3.09	0.422	875.9	1	18/28	1	6576
			ILISTDLLAR	4	1114.68	1.13	2	4.42e-09	0	2.808	0.477	886.2	1	15/18	1	7145
			FDDMELDENLLR	2	1509.69	1.18	2	4.42e-09	0	2.557	0.375	723.2	1	14/22	1	10150
			FYSTQIEELPSDIATLLN	1	2054.03	1.63	2	1.61e-08	0	2.318	0.402	269.2	1	13/34	1	7558
102	2	YJL138C TIF2 SGDID:S000003674_ Chr X from 154688-153501_ reverse complement_ Verified ORF_ "Translation initiation factor eIF4A_ identical to Tif1p; DEA(D/H)-box RNA helicase that couples ATPase activity to RNA binding and unwinding; forms a dumbbell structure of two compact domains connected by a linker; interacts with eIF4G"
			GVFGYGFEEPSAIQQR	6	1784.86	0.71	2	4.42e-09	0	4.76	0.558	1765.1	1	24/30	1	6490
			MFILDEADEMLSSGFK	3	1832.84	0.94	2	4.37e-10	0	4.425	0.524	1793.2	1	22/30	1	9451
			AIMPIIEGHDVLAQAQSGTGK	2	2136.11	0.52	3	4.42e-09	0	3.77	0.558	1070.4	1	28/80	1	7653
			M*FILDEADEMLSSGFK	1	1848.84	1.41	2	5.09e-10	0	3.362	0.458	1170.3	1	23/30	1	6283
			FTVSAIYSDLPQQER	3	1753.88	0.94	2	5.09e-10	0	3.09	0.422	875.9	1	18/28	1	6576
			ILISTDLLAR	4	1114.68	1.13	2	4.42e-09	0	2.808	0.477	886.2	1	15/18	1	7145
			FDDMELDENLLR	2	1509.69	1.18	2	4.42e-09	0	2.557	0.375	723.2	1	14/22	1	10150
			FYSTQIEELPSDIATLLN	1	2054.03	1.63	2	1.61e-08	0	2.318	0.402	269.2	1	13/34	1	7558
103	1	YMR116C ASC1 SGDID:S000004722_ Chr XIII from 500687-500151_499877-499455_ reverse complement_ Verified ORF_ "G-protein beta subunit and guanine nucleotide dissociation inhibitor for Gpa2p; ortholog of RACK1 that inhibits translation; core component of the small (40S) ribosomal subunit; represses Gcn4p in the absence of amino acid starvation"
			GQCLATLLGHNDWVSQVR	14	2054.02	-0.39	2	6.5e-09	0	4.157	0.571	906.7	1	20/34	0	6201
			LWDVATGETYQR	13	1438.7	1.6	2	3.33e-07	0	3.908	0.611	1668.4	1	19/22	0	7269
			DGEIMLWNLAAK	5	1360.69	1.72	2	6.5e-09	0	3.813	0.412	1589.6	1	17/22	0	8933
			AAEPHAVSLAWSADGQTLFAGYTDNVIR	2	2960.45	-0.47	3	6.27e-06	0	3.67	0.494	389	1	25/108	0	8002
			AMYTLSAQDEVFSLAFSPNR	1	2247.07	1.64	2	6.27e-06	0	3.299	0.579	437.8	1	14/38	0	10534
			YWLAAATATGIK	6	1265.69	1.84	2	3.33e-07	0	3.005	0.378	1791	1	19/22	0	9075
			VFSLDPQYLVDDLRPEFAGYSK	5	2559.28	1.19	3	1.95e-08	0	2.875	0.459	295.8	1	25/84	0	4229
			DGEIM*LWNLAAK	1	1376.69	1.79	2	3.33e-07	0	2.395	0.323	618.1	1	14/22	0	8005
104	1	YKL157W APE2 SGDID:S000001640_ Chr XI from 154996-155276_155660-158186_ Verified ORF_ "Zinc-dependent metallopeptidase yscII_ may have a role in obtaining leucine from dipeptide substrates; sequence coordinates have changed since RT-PCR analysis showed that the adjacent ORF YKL158W comprises the 5' exon of APE2/YKL157W"
			VWEQYVTDTLQHALSLDSLR	1	2374.2	1.71	3	7.07e-05	0	3.122	0.476	380.2	1	23/76	0	5990
			GFDQSLAQSLDTITSK	4	1710.85	0.99	2	7.07e-05	0	3.014	0.395	849.4	1	19/30	0	8072
			SFVVWDQIINSISSMK	1	1853.95	1.22	2	4.16e-05	0	2.918	0.478	524.8	1	15/30	0	10900
			LGQQADLLSVEDR	2	1443.74	0.76	2	4.16e-05	0	2.821	0.547	786.2	1	16/24	0	7220
			WLLLKSAVR	14	1085.68	0.72	2	7.07e-05	0	2.817	0.237	384.8	10	2010-10-16	0	4484
			TEDLWDALADASGK	1	1491.7	1.64	2	4.16e-05	0	2.602	0.435	552.4	1	15/26	0	6943
			ADEINQIFDAISYSK	1	1713.83	1.36	2	7.07e-05	0	2.527	0.351	629.4	1	14/28	0	9396
			TIELEDPTFFK	1	1339.68	1.23	2	7.07e-05	0	2.324	0.396	653.1	2	14/20	0	8810
105	1	YPR069C SPE3 SGDID:S000006273_ Chr XVI from 685434-684553_ reverse complement_ Verified ORF_ "Spermidine synthase_ involved in biosynthesis of spermidine and also in biosynthesis of pantothenic acid; spermidine is required for growth of wild-type cells"
			EYFQLLNSALTEK	7	1555.8	1.64	2	1.86e-09	0	4.22	0.599	956.6	1	18/24	0	6806
			HDSVEEAWLCDIDEAVIR	2	2156.99	0.93	2	1.86e-09	0	3.948	0.541	696	1	20/34	0	7110
			EYLPEMAASYSHPK	2	1622.75	1.86	2	1.47e-07	0	3.262	0.484	557.3	1	16/26	0	6336
			GVITTQAESMWIHLPIIK	4	2037.12	1.49	3	1.88e-08	0	3.031	0.429	765.3	1	25/68	0	5162
			VLVIGGGDGGVLR	6	1211.71	0.36	2	1.88e-08	0	3.017	0.492	956.6	1	17/24	0	6159
			EISDTMWPGQAMTLK	2	1707.81	1.92	2	1.88e-08	0	2.683	0.338	224.5	2	2010-11-28	0	7342
			YQDVLIFK	2	1025.57	0.78	2	1.55e-07	0	2.16	0.064	883	1	13/14	0	4199
			IHEASFVLPTWAAK	1	1569.84	0.23	2	1.55e-07	0	2.109	0.348	256.9	1	2010-12-26	0	6417
106	1	YJR048W CYC1 SGDID:S000003809_ Chr X from 526328-526657_ Verified ORF_ "Cytochrome c_ isoform 1; electron carrier of the mitochondrial intermembrane space that transfers electrons from ubiquinone-cytochrome c oxidoreductase to cytochrome c oxidase during cellular respiration"
			NVLWDENNMSEYLTNPK	2	2066.95	0.51	2	2.19e-11	0	5.039	0.671	2441	1	24/32	0	10479
			NVLWDENNM*SEYLTNPK	3	2082.94	0.13	2	5.13e-09	0	5.017	0.599	1331.4	1	22/32	0	7659
			HSGQAEGYSYTDANIK	21	1740.78	0.8	2	2.19e-11	0	4.727	0.615	1908.7	1	22/30	0	8929
			HSGQAEGYSYTDANIKK	13	1868.88	1.39	3	4.3e-08	0	4.452	0.572	1254.4	1	28/64	0	9036
			VGPNLHGIFGR	53	1166.64	0.66	2	3.39e-08	0	3.825	0.495	1124	1	18/20	1	5561
			DRNDLITYLK	15	1250.67	-0.56	2	4.3e-08	0	3.395	0.384	744	1	14/18	0	5530
			NDLITYLK	46	979.55	0.48	2	4.3e-08	0	3.272	0.277	702.5	1	13/14	0	4609
			KNVLWDENNMSEYLTNPK	1	2195.04	-0.56	2	7.63e-06	0	2.007	0.384	141.5	1	1934-11-01	0	6184
106	2	YEL039C CYC7 SGDID:S000000765_ Chr V from 79977-79636_ reverse complement_ Verified ORF_ "Cytochrome c isoform 2_ expressed under hypoxic conditions; electron carrier of the mitochondrial intermembrane space that transfers electrons from ubiquinone-cytochrome c oxidoreductase to cytochrome c oxidase during cellular respiration"
			VGPNLHGIFGR	53	1166.64	0.66	2	3.39e-08	0	3.825	0.495	1124	1	18/20	1	5561
107	1	YGR240C PFK1 SGDID:S000003472_ Chr VII from 973739-970776_ reverse complement_ Verified ORF_ "Alpha subunit of heterooctameric phosphofructokinase involved in glycolysis_ indispensable for anaerobic growth_ activated by fructose-2_6-bisphosphate and AMP_ mutation inhibits glucose induction of cell cycle-related genes"
			AVLEFTPETPSPLIGILENK	5	2168.18	1.79	2	4.37e-07	0	4.63	0.559	842.1	1	22/38	0	5538
			KGFEVHWAEYNK	1	1507.73	1.87	3	0.000276	0	3.04	0.33	1173	1	26/44	0	6421
			SVASEDLGTIAYYFQK	1	1791.88	1.05	2	4.51e-06	0	2.997	0.512	542.1	1	13/30	0	9883
			LNIGIVHVGAPSAALNAATR	1	1945.1	0.85	3	4.05e-06	0	2.968	0.384	502.3	2	22/76	0	9224
			NKLDGLIILGGFEGFR	2	1748.97	1.52	2	4.37e-07	0	2.85	0.522	390.6	1	14/30	0	6312
			AFVVEVMGR	2	1007.53	0	2	4.37e-07	0	2.275	0.257	531.2	3	2010-12-16	1	6463
			SIITNDEALFK	1	1250.66	0.7	2	0.000276	0	2.236	0.233	708.3	2	14/20	0	8963
			GFEVHWAEYNK	1	1379.64	1.9	2	0.000276	0	2.002	0.181	422.3	1	14/20	0	5910
108	1	YDL055C PSA1 SGDID:S000002213_ Chr IV from 356759-355674_ reverse complement_ Verified ORF_ "GDP-mannose pyrophosphorylase (mannose-1-phosphate guanyltransferase)_ synthesizes GDP-mannose from GTP and mannose-1-phosphate in cell wall biosynthesis; required for normal cell wall structure"
			DFLSGTVLYLNSLAK	3	1640.89	1.2	2	1.93e-09	0	5.175	0.565	1503.7	1	20/28	0	9243
			DNSPFFVLNSDVICEYPFK	3	2291.07	1.76	2	1.48e-08	0	4.587	0.577	1638.2	1	22/36	0	9243
			IGPDVVIGPNVTIGDGVR	24	1777.98	0.82	2	1.93e-09	0	4.548	0.477	1001.4	1	22/34	0	5573
			YGVIVHDIATPNLIDR	11	1795.97	0.35	2	1.74e-08	0	4.395	0.627	881	1	17/30	0	8022
			INAGLYILNPEVIDLIEMKPTSIEK	3	2813.54	1.6	3	1.93e-09	0	3.845	0.52	438.4	1	23/96	0	6163
			STIVGWNSTVGQWCR	4	1750.83	-0.03	2	1.48e-08	0	3.699	0.537	1505.3	1	20/28	0	9265
			GLILVGGYGTR	2	1105.64	0.5	2	1.93e-09	0	3.287	0.49	858.1	1	15/20	0	4798
			KLATGANIVGNALIDPTAK	1	1867.06	1.07	3	1.93e-09	0	2.636	0.308	640.6	1	26/72	0	6114
109	1	YJR139C HOM6 SGDID:S000003900_ Chr X from 690515-689436_ reverse complement_ Verified ORF_ "Homoserine dehydrogenase (L-homoserine:NADP oxidoreductase)_ dimeric enzyme that catalyzes the third step in the common pathway for methionine and threonine biosynthesis; enzyme has nucleotide-binding_ dimerization and catalytic regions"
			ISGVEVESPTSFPVQSLIPKPLESVK	22	2767.51	1.91	3	2.73e-10	0	4.581	0.49	693.2	1	32/100	0	4982
			VVNVAVIGAGVVGSAFLDQLLAM*K	3	2387.34	1.92	3	1.72e-09	0	4.298	0.595	1535.3	1	32/92	0	9305
			YTNPVVIQGAGAGAAVTAAGVLGDVIK	4	2512.38	0.65	3	8.97e-07	0	4.281	0.55	899	1	30/104	0	8247
			ALFSNKPTNGFVYHEATVGAGLPIISFLR	3	3119.67	0.65	3	6.43e-07	0	3.677	0.478	956.4	1	33/112	0	7283
			AFSSDLATWK	4	1125.56	1.98	2	6.43e-07	0	3.397	0.543	435.3	1	14/18	0	3613
			DFSPLNVGSDWK	7	1364.65	0.84	2	1.17e-08	0	3.3	0.382	936.9	1	17/22	0	6392
			TLPLDDLIAHLK	12	1348.78	1.1	2	8.97e-07	0	3.231	0.544	270.9	1	15/22	0	2799
			YDYSHPFASLK	6	1327.63	1.67	2	8.97e-07	0	2.907	0.426	1010.2	1	16/20	0	7945
110	1	YLR178C TFS1 SGDID:S000004168_ Chr XII from 513823-513164_ reverse complement_ Verified ORF_ "Carboxypeptidase Y inhibitor_ function requires acetylation by the NatB N-terminal acetyltransferase; phosphatidylethanolamine-binding protein involved in protein kinase A signaling pathway"
			LLNEATHETSGATEFFASEFNTK	4	2544.19	1	3	1.08e-05	0	4.303	0.508	1208.7	1	31/88	0	8160
			WSEFCHLVECDLK	2	1722.76	0.96	2	1.08e-05	0	3.667	0.475	1308.6	1	17/24	0	9034
			GSNTLIEYMGPAPPK	6	1574.79	1.48	2	1.08e-05	0	3.3	0.591	911.5	1	17/28	0	8868
			IKDRPNWGYGTPATGVGK	2	1917	-1.78	3	0.000183	0	3.054	0.432	506.3	1	25/68	0	5467
			SKPQFQFTFNK	1	1371.71	-0.46	2	3.38e-05	0	2.513	0.126	139	2	2010-11-20	0	3562
			GSNTLIEYM*GPAPPK	2	1590.78	1.43	2	1.08e-05	0	2.376	0.219	224.2	1	2010-12-28	0	5711
			YVFLLYK	4	945.54	0.6	2	1.08e-05	0	2.313	0.381	411.9	1	2010-11-12	0	2797
111	1	YLR179C YLR179C SGDID:S000004169_ Chr XII from 514715-514110_ reverse complement_ Uncharacterized ORF_ "Protein of unknown function_ transcription is activated by paralogous proteins Yrm1p and Yrr1p along with proteins involved in multidrug resistance; GFP-tagged protein localizes to the cytoplasm and nucleus; YLR179C is not essential"
			VENIISWGYGTPGAGAYDYIK	12	2274.11	0.59	2	8.88e-15	0	5.86	0.648	1525.7	1	27/40	0	6174
			WSEVCHYIITDIPVEYGPGGDIAISGK	10	2976.44	-1.08	3	6.93e-13	0	5.674	0.666	1498.8	1	36/104	0	8160
			LGNPMPMEATQAAPTIK	8	1769.89	1.47	2	1.83e-07	0	4.153	0.486	1191.6	1	23/32	0	5669
			LALLMTDPDAPSR	15	1399.72	1.82	2	6.93e-13	0	3.956	0.53	1664.9	1	18/24	0	7702
			LALLM*TDPDAPSR	5	1415.72	0.62	2	6.93e-13	0	3.591	0.577	1115	1	17/24	0	7832
			LGNPMPM*EATQAAPTIK	2	1785.89	0.95	2	6.93e-13	0	3.235	0.157	475.3	1	17/32	0	5821
			LGNPM*PMEATQAAPTIK	4	1785.89	0.95	2	6.93e-13	0	2.726	0.528	413.2	2	17/32	0	5821
112	1	YBR072W HSP26 SGDID:S000000276_ Chr II from 382027-382671_ Verified ORF_ "Small heat shock protein (sHSP) with chaperone activity; forms hollow_ sphere-shaped oligomers that suppress unfolded proteins aggregation; oligomer activation requires a heat-induced conformational change; not expressed in unstressed cells"
			DETLDDWFDNDLSLFPSGFGFPR	3	2690.2	0.96	3	1.53e-08	0	4.884	0.494	530.7	1	29/88	0	5505
			NQILVSGEIPSTLNEESKDK	1	2201.13	0.77	2	3.68e-09	0	4.266	0.547	399.3	1	16/38	0	5251
			VITLPDYPGVDADNIK	16	1729.9	1.8	2	4.31e-10	0	3.899	0.538	650	1	21/30	0	3949
			NQILVSGEIPSTLNEESK	2	1958.01	-0.12	2	6.14e-10	0	3.625	0.581	504.3	1	17/34	0	5754
			SVAVPVDILDHDNNYELK	1	2041.02	1.72	2	3.68e-09	0	3.364	0.525	799.8	1	17/34	0	7377
			EVARPNNYAGALYDPR	3	1805.89	1.27	3	0.000342	0	2.82	0.394	572.4	1	20/60	0	7341
			ADYANGVLTLTVPK	3	1461.79	0.95	2	4.31e-10	0	2.469	0.161	863.1	1	16/26	0	8337
113	1	YLR058C SHM2 SGDID:S000004048_ Chr XII from 259402-257993_ reverse complement_ Verified ORF_ "Cytosolic serine hydroxymethyltransferase_ converts serine to glycine plus 5_10 methylenetetrahydrofolate; major isoform involved in generating precursors for purine_ pyrimidine_ amino acid_ and lipid biosynthesis"
			LITSHLVDTDPEVDSIIKDEIER	6	2637.36	1.33	3	1e-30	0	5.653	0.626	1479.1	1	39/88	0	5473
			VNPETGIIDYDTLEK	11	1706.85	0.9	2	3.55e-14	0	4.188	0.639	853	1	21/28	0	5003
			VDEGSDVLNTWK	4	1362.65	0.8	2	9.79e-08	0	3.857	0.429	1374.1	1	19/22	0	7343
			ISAVSTYFESFPYR	6	1666.81	1.8	2	2.13e-05	0	3.278	0.552	727.6	1	14/26	0	9055
			KISAVSTYFESFPYR	1	1794.91	0.19	2	9.79e-08	0	3.202	0.481	450	1	14/28	0	7990
			AVEFAQQVQQSLPK	1	1572.84	-0.51	2	3.55e-14	0	3.133	0.251	787.4	1	16/26	0	8429
			MPYTLSDAHHK	1	1299.61	1.39	2	3.55e-14	0	2.029	0.074	498.1	1	2010-12-20	0	7256
114	1	YDR155C CPR1 SGDID:S000002562_ Chr IV from 768998-768510_ reverse complement_ Verified ORF_ "Cytoplasmic peptidyl-prolyl cis-trans isomerase (cyclophilin)_ catalyzes the cis-trans isomerization of peptide bonds N-terminal to proline residues; binds the drug cyclosporin A"
			VIPDFMLQGGDFTAGNGTGGK	51	2082	0.52	2	4.53e-12	0	6.025	0.665	978.7	1	25/40	0	5152
			HVVFGEVVDGYDIVK	57	1675.87	1.81	2	5.29e-12	0	5.542	0.683	2194.2	1	26/28	0	5680
			HVVFGEVVDGYDIVKK	14	1803.96	1.16	3	4.53e-12	0	4.903	0.569	1399.3	1	31/60	0	6036
			GFGYAGSPFHR	8	1195.56	1.06	2	1.45e-11	0	3.497	0.487	1112	1	17/20	0	6168
			VIPDFM*LQGGDFTAGNGTGGK	4	2097.99	1.46	2	4.53e-12	0	3.49	0.507	540.5	1	24/40	0	3571
			LYNDIVPK	12	961.54	1.6	2	4.53e-12	0	2.84	0.272	748.5	1	13/14	0	4011
			NTNGSQFFITTVPCPWLDGK	1	2282.09	1.39	2	1.22e-14	0	2.054	0.274	190.7	1	1938-10-01	0	8197
115	1	YHR008C SOD2 SGDID:S000001050_ Chr VIII from 123585-122884_ reverse complement_ Verified ORF_ "Mitochondrial superoxide dismutase_ protects cells against oxygen toxicity; phosphorylated"
			AIDEQFGSLDELIK	35	1577.81	0.7	2	6.43e-12	0	4.964	0.461	1857	1	22/26	0	6565
			FHGGGFTNHCLFWENLAPESQGGGEPPTGALAK	7	3483.62	1.54	3	6.53e-13	0	4.946	0.572	927.3	1	36/128	0	6739
			LAGVQGSGWAFIVK	46	1432.79	1.84	2	6.53e-13	0	4.794	0.588	1518.9	1	20/26	0	7156
			HHQTYVNGFNTAVDQFQELSDLLAK	32	2875.4	1.22	3	6.53e-13	0	4.689	0.502	1909.4	1	35/96	0	9277
			WDFGALEPYISGQINELHYTK	32	2481.21	1.54	3	1.71e-10	0	4.247	0.359	788.1	1	28/80	0	6077
			AIWNVVNWK	23	1129.62	0.48	2	6.43e-12	0	3.02	0.307	991.9	1	13/16	0	5623
			MIAIQQNIK	2	1058.6	1.84	2	6.53e-13	0	2.36	0.084	396.1	17	2010-11-16	0	6193
116	1	YKL216W URA1 SGDID:S000001699_ Chr XI from 25216-26160_ Verified ORF_ "Dihydroorotate dehydrogenase_ catalyzes the fourth enzymatic step in the de novo biosynthesis of pyrimidines_ converting dihydroorotic acid into orotic acid"
			DAFEHLLCGASMLQIGTELQK	3	2361.16	1.32	2	6.19e-08	0	4.739	0.609	1797.4	1	24/40	0	9390
			YISVPLGSINSMGLPNEGIDYYLSYVLNR	3	3247.63	0.37	3	6.43e-10	0	4.419	0.58	604.2	1	27/112	0	8911
			NGFGGIGGEYVKPTALANVR	2	2020.06	1.77	2	6.43e-10	0	3.945	0.431	790.6	1	21/38	0	6001
			YISVPLGSINSM*GLPNEGIDYYLSYVLNR	3	3263.63	1.03	3	3.54e-11	0	3.834	0.378	724.7	1	32/112	0	6109
			LPPYFDFAHFDIMAK	7	1811.88	1.11	2	6.43e-10	0	3.581	0.481	1244	1	20/28	0	7332
			LPPYFDFAHFDIM*AK	1	1827.88	1.98	2	6.43e-10	0	3.448	0.464	1279.7	1	19/28	0	7332
			DAFEHLLCGASM*LQIGTELQK	1	2377.15	1.84	3	6.19e-08	0	3.073	0.353	728.8	1	25/80	0	7286
117	1	YPL106C SSE1 SGDID:S000006027_ Chr XVI from 352272-350191_ reverse complement_ Verified ORF_ "ATPase that is a component of the heat shock protein Hsp90 chaperone complex; binds unfolded proteins; member of the heat shock protein 70 (HSP70) family; localized to the cytoplasm"
			AEEWLYDEGFDSIK	6	1701.76	1.38	2	1.85e-05	0	3.89	0.497	1463.3	1	19/26	0	9270
			IVNDVTAAGVSYGIFK	6	1653.88	0.54	2	1.57e-09	0	3.823	0.348	1497.5	1	21/30	0	7471
			YEELASLGNIIR	7	1377.74	1.95	2	1.34e-06	0	3.744	0.453	1418.8	1	17/22	1	9375
			QSISEAFGKPLSTTLNQDEAIAK	4	2448.26	1	3	1	0	3.61	0.264	521.2	1	26/88	0	6693
			HVFSATQLAAMFIDK	4	1678.86	0.74	2	1	0	3.421	0.442	782.5	1	19/28	0	7383
			KNTLEEYIYTLR	4	1542.82	0.87	2	7.28e-06	0	2.966	0.374	666.9	1	15/22	0	7323
			EELEELVKPLLER	6	1596.88	1.73	3	1.57e-09	0	2.864	0.081	640.1	1	20/48	0	7003
118	1	YGL028C SCW11 SGDID:S000002996_ Chr VII from 442914-441286_ reverse complement_ Verified ORF_ "Cell wall protein with similarity to glucanases; may play a role in conjugation during mating based on its regulation by Ste12p"
			KSDIDFVGINPHAYFDTSASAETAGTFVK	9	3088.49	1.92	3	1e-30	0	7.663	0.746	2972	1	44/112	0	9699
			VYGTDCNSFETVQPAAVK	24	1985.93	1.12	2	2.33e-14	0	5.647	0.567	1465.8	1	20/34	0	10360
			LSEAGYSGQITTSEPPVSFENNPDLCKK	10	3068.45	1.24	3	1e-30	0	5.403	0.609	758.1	1	32/108	0	6473
			SDIDFVGINPHAYFDTSASAETAGTFVK	10	2960.39	1.08	3	1e-30	0	5.047	0.562	1422.8	1	35/108	0	9452
			LSEAGYSGQITTSEPPVSFENNPDLCK	12	2940.36	1.9	3	1e-30	0	4.943	0.624	836	1	33/104	0	5383
			SADAVSSDLTLIK	17	1319.71	0.54	2	1.11e-15	0	4.204	0.509	1268	1	20/24	0	4988
			APGDYGIEQSFGVIEYFP	17	1988.93	1.56	2	1.33e-12	0	3.668	0.649	687.8	1	21/34	0	4803
119	1	YKL210W UBA1 SGDID:S000001693_ Chr XI from 39164-42238_ Verified ORF_ "Ubiquitin activating enzyme (E1)_ involved in ubiquitin-mediated protein degradation and essential for viability"
			GDIPGVVAFFGGLVAQEVLK	2	2016.12	0.61	2	6.44e-14	0	3.861	0.562	1236.6	1	21/38	0	8218
			YDNQIAVFGLDFQK	2	1657.82	0.6	2	9.29e-07	0	3.063	0.499	811.2	1	15/26	0	8791
			LNLPITQLVK	1	1138.72	1.23	2	7.13e-06	0	3.062	0.407	718.8	1	15/18	0	4353
			QQLSNPEFVFSDFAK	2	1756.85	0.64	2	9.29e-07	0	2.675	0.247	231.5	6	2010-10-28	0	9209
			VFLVGSGAIGCEMLK	1	1580.82	0.57	2	0.000925	0	2.123	0.075	226.2	9	2010-12-28	0	7111
			SEVAAEAVCAM*NPDLK	1	1720.79	1.53	2	1	0	2.097	0.136	240.5	3	13/30	0	6657
			SVIDHMIIPEFTPNANLK	1	2039.06	1.39	2	1	0	2.017	0.22	96.9	10	1934-09-01	0	5949
120	1	YJR121W ATP2 SGDID:S000003882_ Chr X from 647598-649133_ Verified ORF_ "Beta subunit of the F1 sector of mitochondrial F1F0 ATP synthase_ which is a large_ evolutionarily conserved enzyme complex required for ATP synthesis; phosphorylated"
			DEEGQDVLLFIDNIFR	2	1922.95	0.45	2	0.000136	0	3.742	0.563	908.5	1	16/30	0	9536
			FTQAGSEVSALLGR	4	1435.75	0.82	2	2.06e-05	0	3.14	0.491	780	1	17/26	0	7879
			VLDTGGPISVPVGR	2	1366.77	1.66	2	2.06e-05	0	3.045	0.309	676.4	1	19/26	0	4787
			FLSQPFAVAEVFTGIPGK	1	1908.03	1.76	2	4.61e-07	0	2.9	0.404	381.7	1	14/34	0	7524
			TVFIQELINNIAK	2	1502.86	-0.67	2	4.61e-07	0	2.845	0.425	737.8	1	14/24	0	9927
			GISELGIYPAVDPLDSK	1	1773.93	1.09	2	0.000174	0	2.805	0.414	394.1	1	14/32	0	6922
			IINVIGEPIDER	2	1367.75	0.5	2	2.06e-05	0	2.649	0.395	805.4	1	16/22	0	6457
121	1	YAL062W GDH3 SGDID:S000000058_ Chr I from 31568-32941_ Verified ORF_ "NADP(+)-dependent glutamate dehydrogenase_ synthesizes glutamate from ammonia and alpha-ketoglutarate; rate of alpha-ketoglutarate utilization differs from Gdh1p; expression regulated by nitrogen and carbon sources"
			HIGKDTDVPAGDIGVGGR	5	1763.9	0.8	2	1.15e-06	0	4.232	0.686	1076.1	1	22/34	0	6953
			FHPSVNLSILK	2	1254.72	0.99	3	8.08e-05	0	3.766	0.295	943.8	3	21/40	1	6931
			VTISGSGNVAQYAALK	1	1578.85	1.98	2	1.15e-06	0	3.123	0.478	629.1	1	15/30	1	9250
			FLGFEQIFK	5	1128.61	0.69	2	1.15e-06	0	2.789	0.406	618.2	1	14/16	1	3106
			NSWEGVLTGK	1	1090.55	0.73	2	1.15e-06	0	2.559	0.387	647.9	1	13/18	1	6169
			EIGYLFGAYR	1	1188.6	0.43	2	8.08e-05	0	2.066	0.363	715.9	1	2010-12-18	1	8057
			VLPIVSVPER	1	1108.67	-0.2	2	1.15e-06	0	2.053	0.509	238.5	1	2010-11-18	1	3699
122	1	YPR074C TKL1 SGDID:S000006278_ Chr XVI from 694835-692793_ reverse complement_ Verified ORF_ "Transketolase_ similar to Tkl2p; catalyzes conversion of xylulose-5-phosphate and ribose-5-phosphate to sedoheptulose-7-phosphate and glyceraldehyde-3-phosphate in the pentose phosphate pathway; needed for synthesis of aromatic amino acids"
			EALDFQPPSSGSGNYSGR	2	1868.84	1.84	2	1.09e-09	0	4.45	0.578	891.9	1	25/34	0	3702
			KLSETVLEDVYNQLPELIGGSADLTPSNLTR	1	3372.75	0.4	3	1.09e-09	0	4.348	0.503	1256.8	1	36/120	0	8699
			QNLPQLEGSSIESASK	2	1687.85	0.1	2	1.09e-09	0	3.763	0.403	596.6	1	17/30	0	5812
			LSETVLEDVYNQLPELIGGSADLTPSNLTR	3	3244.66	-0.12	3	1.09e-09	0	3.514	0.481	298.8	2	22/116	0	9055
			KFPELGAELAR	2	1230.68	0.64	3	6.08e-05	0	3.192	0.278	699.3	1	23/40	0	4157
			LGNLIAIYDDNK	5	1348.71	-0.48	2	1.09e-09	0	3.135	0.457	1025.3	1	16/22	0	8461
			FFGFTPEGVAER	5	1356.66	1.51	2	1.09e-09	0	3.008	0.574	744.6	1	15/22	0	6197
123	1	YML028W TSA1 SGDID:S000004490_ Chr XIII from 220138-220728_ Verified ORF_ "Thioredoxin peroxidase_ acts as both a ribosome-associated and free cytoplasmic antioxidant; self-associates to form a high-molecular weight chaperone complex under oxidative stress; deletion results in mutator phenotype"
			KEGGLGPINIPLLADTNHSLSR	21	2302.25	0.67	3	3.33e-15	0	6.994	0.669	2538.7	1	39/84	0	9140
			TAVVDGVFDEVSLDK	26	1593.8	1.86	2	2.5e-13	0	4.856	0.632	1802	1	22/28	0	7420
			TAVVDGVFDEVSLDKYK	8	1884.96	1.8	2	3.16e-12	0	4.753	0.633	1372.2	1	22/32	0	7955
			LVEAFQWTDK	16	1236.63	1.64	2	3.33e-15	0	3.575	0.443	1058.8	1	16/18	0	5399
			DYGVLIEEEGVALR	20	1562.81	1.54	2	2.5e-13	0	3.44	0.417	1448	1	21/26	0	6835
			KTAVVDGVFDEVSLDK	1	1721.9	0.9	2	2.18e-11	0	3.338	0.358	489.3	1	15/30	0	9371
			EGGLGPINIPLLADTNHSLSR	2	2174.16	1.05	3	2.64e-12	0	2.862	0.398	354	1	23/80	0	5979
124	1	YGL026C TRP5 SGDID:S000002994_ Chr VII from 448540-446417_ reverse complement_ Verified ORF_ "Tryptophan synthase involved in tryptophan biosynthesis_ regulated by the general control system of amino acid biosynthesis"
			GFDEAVADPTFWEDFK	2	1873.83	1.65	2	1.04e-05	0	3.878	0.452	1035.9	1	18/30	0	9073
			M*GTTGVQSSVASDLDELISR	1	2082	1.44	2	1.01e-05	0	3.418	0.493	344.9	1	15/38	0	7414
			INNALAQVLLAK	4	1267.77	0.63	2	1.01e-05	0	3.35	0.487	920.3	1	15/22	0	8521
			FGDFGGQYVPEALHACLR	3	2036.96	1.72	3	3.42e-05	0	3.222	0.507	626.1	1	22/68	0	7435
			TMKPDQHLVINISGR	1	1708.92	1.83	3	1.95e-06	0	2.535	0.3	622.9	1	20/56	0	8926
			TTYYVVGSAIGPHPYPTLVR	1	2191.15	1.06	2	1.95e-06	0	2.231	0.432	224.7	1	13/38	0	4981
			LLGVEAGGDGVDTK	1	1330.68	1.74	2	1.04e-05	0	2	0.267	316.2	1	13/26	0	7202
125	1	YLR303W MET17 SGDID:S000004294_ Chr XII from 732544-733878_ Verified ORF_ "Methionine and cysteine synthase (O-acetyl homoserine-O-acetyl serine sulfhydrylase)_ required for sulfur amino acid synthesis"
			HGSQLFGLEVPGYVYSR	6	1908.96	0.69	2	9.75e-11	0	4.515	0.644	2044.4	1	26/32	0	5121
			FQNPTSNVLEER	12	1433.7	0.92	2	4.23e-07	0	3.929	0.426	1546.2	1	19/22	0	7856
			AVPIYATTSYVFENSK	4	1789.9	0.39	2	5.62e-05	0	3.306	0.307	266.9	1	14/30	0	5649
			HGIPVVVDNTFGAGGYFCQPIK	1	2376.18	0.87	3	9.75e-11	0	3.259	0.289	477.5	1	24/84	0	7340
			LSGAQVVDNLK	3	1143.64	0.69	2	4.23e-07	0	2.951	0.344	894.1	1	17/20	0	5575
			MPSHFDTVQLHAGQENPGDNAHRSR	1	2801.29	-0.21	3	5.62e-05	0	2.747	0.287	387.6	2	25/96	0	5665
			FVEGDNPEEFEK	1	1439.63	1.91	2	9.75e-11	0	2.289	0.295	207.9	12	2010-10-22	0	6450
126	1	YNL117W MLS1 SGDID:S000005061_ Chr XIV from 406360-408024_ Verified ORF_ "Malate synthase_ enzyme of the glyoxylate cycle_ involved in utilization of non-fermentable carbon sources; expression is subject to carbon catabolite repression; localizes in peroxisomes during growth in oleic acid medium"
			LLVDVDKEPFFKPSSTTVGDILTK	5	2649.44	1.31	3	5.35e-12	0	5.043	0.537	1339.9	1	36/92	0	7095
			HLYVDDEPISASIFDFGLYFYHNAK	1	2961.41	0.53	3	5.35e-12	0	4.471	0.485	734.5	1	29/96	0	8119
			NDPTWQGPILAPGLINR	7	1861.99	-0.1	2	5.35e-12	0	4.239	0.612	1219.5	1	23/32	0	5548
			LWNDVFCVAQDYIGIPR	2	2066.02	1.5	2	5.35e-12	0	3.783	0.568	791.6	1	18/32	0	6960
			GPYFYLPK	2	984.52	0.82	2	1.07e-05	0	2.69	0.379	1144.3	1	13/14	1	7432
			FSEFLTTLLYDEIVSTK	1	2006.04	1.03	2	5.35e-12	0	2.237	0.429	192	1	1932-11-01	0	7777
			WDYIFSTIK	1	1172.6	-0.01	2	1.07e-05	0	2.219	0.418	731.4	1	2010-12-16	1	7946
127	1	YPL231W FAS2 SGDID:S000006152_ Chr XVI from 108652-114315_ Verified ORF_ "Alpha subunit of fatty acid synthetase_ which catalyzes the synthesis of long-chain saturated fatty acids; contains beta-ketoacyl reductase and beta-ketoacyl synthase activities; phosphorylated"
			EFGTTPEKPEETPLEELAETFQDTFSGALGK	1	3398.62	1.74	3	1.56e-08	0	5.681	0.611	1274.5	1	34/120	0	9267
			GSIGAEVLQGLLQGGAK	1	1597.89	1.59	2	0.000215	0	3.229	0.417	825	1	18/32	0	8940
			GTGLMSANNIIAEGIEK	1	1717.88	0.27	2	1.56e-08	0	2.953	0.37	434.1	1	14/32	0	8670
			QIAPAELEGLLDLER	1	1666.9	0.61	2	1.56e-08	0	2.932	0.376	523.4	1	14/28	0	8659
			NGGLGWDLDAIIPFAAIPEQGIELEHIDSK	1	3218.64	0.05	3	1.56e-08	0	2.575	0.272	267.2	1	21/116	0	7495
			LVAGQIPTGWNAK	1	1354.75	0.3	2	1	0	2.429	0.189	305.9	2	13/24	0	5934
			TLGEQLIENCK	1	1304.65	0.43	2	0.000215	0	2.332	0.399	527	1	13/20	0	6745
128	1	YDL022W GPD1 SGDID:S000002180_ Chr IV from 411823-412998_ Verified ORF_ "NAD-dependent glycerol-3-phosphate dehydrogenase_ key enzyme of glycerol synthesis_ essential for growth under osmotic stress; expression regulated by high-osmolarity glycerol response pathway; homolog of Gpd2p"
			DVDIIVFNIPHQFLPR	11	1923.05	1.51	2	1.77e-09	0	5.027	0.608	1472.2	1	22/30	0	6301
			YLPGITLPDNLVANPDLIDSVK	18	2367.28	-0.38	2	5.32e-09	0	4.621	0.647	619	1	21/42	0	5464
			EETYYQESAGVADLITTCAGGR	1	2391.08	1.12	2	3.11e-09	0	4.469	0.616	1005.2	1	21/42	0	8530
			FGQMFFPESR	3	1245.57	1.99	2	1.77e-09	0	3.378	0.419	1351.6	1	16/18	0	6799
			VGLGEIIR	6	856.53	0.82	2	3.11e-09	0	2.892	0.367	903.6	1	13/14	0	3930
			NLPDMIEELDLHED	2	1682.76	1.05	2	7.01e-09	0	2.713	0.356	680.7	1	16/26	0	6900
			ELLNGQSAQGLITCK	2	1631.84	1.64	2	3.11e-09	0	2.48	0.274	426.7	1	13/28	0	9025
129	1	YGR204W ADE3 SGDID:S000003436_ Chr VII from 905939-908779_ Verified ORF_ "Cytoplasmic trifunctional enzyme C1-tetrahydrofolate synthase_ involved in single carbon metabolism and required for biosynthesis of purines_ thymidylate_ methionine_ and histidine"
			YILVSGITPTPLGEGK	7	1644.92	0.43	2	2.33e-05	0	3.962	0.525	1685.7	1	21/30	0	9272
			SPVTVEDVGCTGALTALLR	2	1959.02	-0.45	2	4.91e-06	0	3.575	0.509	258.9	1	15/36	0	5720
			AVIEASNQPVDFHFLYDVNSSVEDK	3	2823.35	1.28	3	4.91e-06	0	3.039	0.402	549	1	22/96	0	11061
			FETDTEGEIAAIR	1	1451.7	0.73	2	2.33e-05	0	2.552	0.329	401.6	1	14/24	0	6728
			SDIVGSPVAELLK	7	1327.75	0.62	2	3.15e-06	0	2.505	0.228	595	1	14/24	0	6017
			EQGFGNLPICIAK	1	1446.74	1.05	2	1.04e-05	0	2.024	0.222	297.6	2	2010-12-24	0	6626
130	1	YNR001C CIT1 SGDID:S000005284_ Chr XIV from 631063-629624_ reverse complement_ Verified ORF_ "Citrate synthase_ catalyzes the condensation of acetyl coenzyme A and oxaloacetate to form citrate; the rate-limiting enzyme of the TCA cycle; nuclear encoded mitochondrial protein"
			GLVWEGSVLDPEEGIR	2	1755.89	1.32	2	8.04e-07	0	3.851	0.424	562	1	19/30	0	3724
			LVSTIYEVAPGVLTK	1	1589.91	0.86	2	8.04e-07	0	3.358	0.491	602	1	14/28	0	8121
			NLAQLLGYENK	3	1262.67	1.3	2	8.04e-07	0	2.942	0.439	841.2	1	14/20	0	8985
			SEIPEHVIQLLDSLPK	1	1818	0.56	2	8.04e-07	0	2.474	0.499	335.4	1	13/30	0	7386
			AIGVLPQLIIDR	2	1307.8	1.23	2	8.04e-07	0	2.374	0.441	644.4	1	15/22	0	5829
			ANQEVLEWLFK	1	1376.72	1.65	2	8.04e-07	0	2.306	0.187	566.7	1	13/20	0	7476
131	1	YOR332W VMA4 SGDID:S000005859_ Chr XV from 943653-944354_ Verified ORF_ "Subunit E of the eight-subunit V1 peripheral membrane domain of the vacuolar H+-ATPase (V-ATPase)_ an electrogenic proton pump found throughout the endomembrane system; required for the V1 domain to assemble onto the vacuolar membrane"
			APLEEIVISNDYLNK	2	1717.9	0.76	2	6.73e-06	0	4.175	0.46	1127.4	1	17/28	0	8566
			LLSEEALPAIR	3	1211.7	0.77	2	3.41e-05	0	3.566	0.436	1280.1	1	18/20	0	5924
			LSGIANNRDEYKPILQSLIVEALLK	2	2797.58	1.11	3	3.94e-07	0	3.449	0.334	581.5	1	25/96	0	8397
			EQSLDGIFEETKEK	1	1652.8	-0.65	2	3.41e-05	0	2.456	0.199	212.8	11	2010-09-26	0	9750
			EQSLDGIFEETK	1	1395.66	0.2	2	3.41e-05	0	2.402	0.464	343.5	1	2010-11-22	0	7781
			DVDLIESMKDDIMR	1	1679.8	-0.07	2	6.73e-06	0	2.395	0.446	304	1	2010-12-26	0	7632
132	1	YNL160W YGP1 SGDID:S000005104_ Chr XIV from 336547-337611_ Verified ORF_ "Cell wall-related secretory glycoprotein; induced by nutrient deprivation-associated growth arrest and upon entry into stationary phase; may be involved in adaptation prior to stationary phase entry; has similarity to Sps100p"
			LVYSGVFTPPTACSYGAGLPVAIVDDQDEVK	34	3268.61	1.29	3	1e-30	0	7.471	0.602	2167.1	1	48/120	0	6038
			WFFDASKPTLISSDSIIR	71	2083.09	0.79	2	3.44e-14	0	5.78	0.718	990.5	1	25/34	0	3976
			NAVGAGYLSPIK	42	1189.66	0.64	2	2.22e-15	0	3.911	0.616	1221.3	1	18/22	0	5693
			AQILLSIAAVNGVTSK	10	1584.93	0.89	2	4.22e-14	0	3.598	0.481	1489.8	1	19/30	0	10520
			SSAGAVVVANAK	13	1073.59	0.03	2	9.99e-15	0	3.549	0.552	1248.8	1	17/22	0	8359
			SALESIFP	4	863.45	0.37	2	1.33e-14	0	2.302	0.359	444.5	4	2010-10-14	0	3850
133	1	YBL015W ACH1 SGDID:S000000111_ Chr II from 194125-195705_ Verified ORF_ "Acetyl-coA hydrolase_ primarily localized to mitochondria; phosphorylated; required for acetate utilization and for diploid pseudohyphal growth"
			LPENLLPLQSGIGNIANAVIEGLAGAQFK	1	2947.63	1.54	3	2.76e-05	0	4.34	0.554	1020.2	1	31/112	0	10652
			FNLFVGASAGPEENR	2	1607.78	1.67	2	5.53e-05	0	3.649	0.49	943.3	1	17/28	0	8749
			HLSMFPQDLTYGFYTR	1	1975.94	0.29	2	5.53e-05	0	3.055	0.394	287.4	1	14/30	0	5404
			NGQYLGWSGFTGVGTPK	1	1768.87	1.51	2	5.53e-05	0	2.9	0.421	601.5	1	15/32	0	9815
			AFANWENFK	1	1126.53	1.06	2	5.53e-05	0	2.401	0.447	665.6	1	2010-12-16	0	7510
			AIAGHLVEFFR	1	1259.69	-1.09	2	5.53e-05	0	2.061	0.451	742.6	2	13/20	0	8579
134	1	YHR138C YHR138C SGDID:S000001180_ Chr VIII from 377702-377358_ reverse complement_ Uncharacterized ORF_ "Putative protein of unknown function; has similarity to Pbi2p; double null mutant lacking Pbi2p and Yhr138p exhibits highly fragmented vacuoles"
			GFTVDLPDSDQILDGLK	20	1832.93	0.27	2	1.98e-09	0	4.766	0.581	667.2	1	21/32	0	3919
			GFTVDLPDSDQILDGLKER	4	2118.07	1.98	2	3.35e-10	0	3.714	0.626	583.2	1	17/36	0	6492
			TDNMATDQNSIIEDVKK	2	1921.92	-0.22	2	5.27e-10	0	3.505	0.546	274.4	1	15/32	0	4861
			TDNMATDQNSIIEDVK	2	1793.82	1.69	2	3.53e-06	0	3.493	0.454	994.3	1	20/30	0	6894
			LSYIESEYGAK	7	1259.62	1.05	2	3.35e-10	0	3.267	0.488	871.5	1	15/20	0	7010
			TDNM*ATDQNSIIEDVKK	1	1937.91	0.91	3	3.35e-10	0	2.732	0.228	418.3	1	20/64	0	7577
135	1	YER003C PMI40 SGDID:S000000805_ Chr V from 159117-159087_158993-157735_ reverse complement_ Verified ORF_ "Mannose-6-phosphate isomerase_ catalyzes the interconversion of fructose-6-P and mannose-6-P; required for early steps in protein mannosylation"
			SVLYNPPIEEFAVLETTFDEK	2	2441.21	1.91	2	2.15e-07	0	3.614	0.565	305.1	1	15/40	0	6177
			DIIDKFHATNELPFLFK	2	2048.09	1.86	3	1.24e-09	0	3.273	0.276	585.7	1	23/64	0	6753
			NLVSMLTYTYDPVEK	1	1772.88	0.16	2	0.000166	0	3.18	0.494	272.5	1	2010-11-28	0	8362
			LLQAVFSR	2	933.55	0.44	2	2.15e-07	0	2.676	0.269	977.6	1	13/14	0	6038
			LNAGEAIFLR	1	1103.62	1.97	2	2.15e-07	0	2.423	0.233	720.2	1	13/18	0	8447
			NSPSDFNKPDLPELIQR	1	1970	1.25	2	1.24e-09	0	2.324	0.457	251.7	1	1932-12-01	0	7372
136	1	YKL085W MDH1 SGDID:S000001568_ Chr XI from 278767-279771_ Verified ORF_ "Mitochondrial malate dehydrogenase_ catalyzes interconversion of malate and oxaloacetate; involved in the tricarboxylic acid (TCA) cycle; phosphorylated"
			SEGIEFFASPVTLGPDGIEK	5	2093.04	0.78	2	3.63e-11	0	4.797	0.514	1829.9	1	25/38	0	9303
			FISEVENTDPTQER	4	1664.78	0.51	2	9.82e-09	0	4.149	0.58	1265.8	1	19/26	0	7952
			VTVLGAGGGIGQPLSLLLK	2	1793.09	1.98	2	1.92e-09	0	4.075	0.476	910.5	1	19/36	0	8846
			DLAAATAESAPNAAILVISNPVNSTVPIVAQVLK	1	3357.86	1.09	3	1.92e-09	0	3.864	0.539	244.3	2	24/132	0	6695
			KLFGVTTLDSIR	2	1349.78	-1.13	2	3.63e-11	0	2.829	0.408	727.7	1	14/22	0	9013
			DVIEPSFVDSPLFK	2	1592.82	0.41	2	1.92e-09	0	2.546	0.397	325.4	1	13/26	0	4812
137	1	YOR099W KTR1 SGDID:S000005625_ Chr XV from 511826-513007_ Verified ORF_ "Alpha-1_2-mannosyltransferase involved in O- and N-linked protein glycosylation; type II membrane protein; member of the KRE2/MNT1 mannosyltransferase family"
			WGDAPVHSIGAALFLDR	18	1824.94	1.65	3	3.5e-11	0	5.17	0.547	1336.4	1	28/64	0	7190
			SPAYSAYFDYLDR	11	1567.71	1.76	2	3.5e-11	0	4.581	0.59	1618.2	1	20/24	0	6595
			CDCDPSKDFTWHSYSCTTK	1	2394.94	1.34	3	3.5e-11	0	3.963	0.626	642.4	1	23/72	0	7766
			LHCDIDYDVFK	6	1424.65	1.86	2	3.5e-11	0	3.41	0.472	1202.3	1	18/20	0	5537
			EYEATIPTLWETTR	8	1709.84	1.65	2	3.5e-11	0	3.373	0.472	529.6	1	18/26	0	3783
			FESGFFYR	1	1052.48	1.89	2	3.5e-11	0	2.759	0.481	396.8	1	2010-11-14	0	3532
138	1	YLR027C AAT2 SGDID:S000004017_ Chr XII from 198086-196830_ reverse complement_ Verified ORF_ "Cytosolic aspartate aminotransferase_ involved in nitrogen metabolism; localizes to peroxisomes in oleate-grown cells"
			NHIALFDTAYQGFATGDLDKDAYAVR	5	2872.39	1.05	3	2.95e-05	0	4.598	0.604	610.9	1	29/100	0	6170
			RLEETHAVYLVASGR	4	1700.91	-1.65	3	3.95e-07	0	4.216	0.472	2317.7	1	33/56	0	6513
			IIFGTQSDAFQEDR	1	1626.78	0.48	2	3.95e-07	0	2.793	0.527	1038.3	2	19/26	0	7943
			ASIAGLNQGNVEYVAK	2	1633.85	1.89	2	2.39e-06	0	2.628	0.415	382.8	1	13/30	0	9028
			LLETPELTEQWHK	1	1623.84	-0.33	2	3.95e-07	0	2.512	0.153	381.8	1	2010-12-24	0	7477
			SLDLNGFLNAIQK	2	1432.78	1.14	2	2.95e-05	0	2.45	0.283	641.6	1	14/24	0	7285
139	1	YDR226W ADK1 SGDID:S000002634_ Chr IV from 916483-917151_ Verified ORF_ "Adenylate kinase_ required for purine metabolism; localized to the cytoplasm and the mitochondria; lacks cleavable signal sequence"
			LAAYHAQTEPIVDFYK	2	1865.94	1.86	2	1.06e-11	0	5.033	0.552	1581.2	1	20/30	0	9036
			IMDQGGLVSDDIMVNMIKDELTNNPACK	3	3121.47	1.75	3	2.07e-08	0	3.679	0.548	457.5	1	28/108	0	5778
			TGIWAGVDASQPPATVWADILNK	1	2410.24	1.25	3	1.06e-11	0	3.322	0.354	494.2	1	24/88	0	7470
			FHAAHLATGDMLR	2	1439.72	1.09	2	1.06e-11	0	2.79	0.57	573.3	1	14/24	0	8589
			VDDELLVAR	2	1029.56	0.54	2	2.07e-08	0	2.554	0.256	1029	1	14/16	0	6431
			NGFILDGFPR	2	1135.59	1.47	2	2.07e-08	0	2.167	0.306	689.8	1	13/18	0	6407
140	1	YFL018C LPD1 SGDID:S000001876_ Chr VI from 103121-101622_ reverse complement_ Verified ORF_ "Dihydrolipoamide dehydrogenase_ the lipoamide dehydrogenase component (E3) of the pyruvate dehydrogenase and 2-oxoglutarate dehydrogenase multi-enzyme complexes"
			SHDVVIIGGGPAGYVAAIK	6	1824	1.97	3	7.45e-06	0	4.337	0.336	1373	1	29/72	0	9548
			TNKQENLEAEVLLVAVGR	3	1983.09	-0.13	3	7.45e-06	0	3.341	0.374	1229.8	1	28/68	0	7712
			LGGTCLNVGCIPSK	5	1475.73	0.71	2	1.11e-05	0	3.31	0.401	1346	1	17/26	0	9184
			AAQLGFNTACVEK	3	1408.69	0.44	2	7.45e-06	0	3.043	0.533	768.3	1	16/24	0	7477
			AEEEGIAAVEMLK	3	1389.69	0.29	2	0.000145	0	2.888	0.398	1018.7	1	14/24	0	11807
			VVGDVTFGPM*LAHK	2	1486.77	1.82	2	7.45e-06	0	2.302	0.323	570.1	1	13/26	0	8916
141	1	YDR519W FPR2 SGDID:S000002927_ Chr IV from 1480418-1480825_ Verified ORF_ "Membrane-bound peptidyl-prolyl cis-trans isomerase (PPIase)_ binds to the drugs FK506 and rapamycin; expression pattern suggests possible involvement in ER protein trafficking"
			VHYTGSLLESGTVFDSSYSR	3	2205.05	1.3	2	1.5e-13	0	5.604	0.745	1958.1	1	23/38	0	9836
			GWDQGVAGMCVGEK	6	1493.65	0.89	2	1.5e-13	0	4.72	0.596	1164.1	1	19/26	0	6376
			GSPIAFELGVGR	8	1202.65	0.53	2	3.09e-07	0	4.02	0.482	2064.9	1	19/22	0	9161
			KLQIPSSLAYGER	4	1461.81	0.4	2	1.5e-13	0	3.272	0.393	442.1	1	15/24	0	4376
			RIPVEDCLIK	2	1242.69	0.04	2	4.55e-06	0	2.714	0.24	904.7	1	13/18	0	8474
			IPVEDCLIK	3	1086.59	1.84	2	1.5e-13	0	2.435	0.39	555.2	1	14/16	0	4246
142	1	YGR155W CYS4 SGDID:S000003387_ Chr VII from 798548-800071_ Verified ORF_ "Cystathionine beta-synthase_ catalyzes the synthesis of cystathionine from serine and homocysteine_ the first committed step in cysteine biosynthesis"
			IQIVGADPFGSILAQPENLNK	6	2224.2	0.72	2	5e-07	0	5.234	0.587	1169.2	1	23/40	0	8448
			AVVAGAGTGGTISGISK	2	1445.8	0.69	2	2.36e-05	0	4.073	0.549	955.3	1	17/32	0	10271
			QLEDLNLFDNLR	3	1489.76	0.07	2	5e-07	0	3.393	0.413	596.1	1	14/22	0	7648
			TDITDYKVEGIGYDFVPQVLDR	1	2543.27	-1.38	3	7.3e-07	0	2.846	0.431	356.4	1	19/84	0	8818
			KNNLWDDDVLAR	1	1458.73	1.06	2	7.3e-07	0	2.782	0.149	762.1	1	15/22	0	8201
			HNVIDLVGNTPLIALK	1	1717	0.6	3	7.3e-07	0	2.505	0.465	897.2	1	23/60	0	9948
143	1	YDR158W HOM2 SGDID:S000002565_ Chr IV from 770355-771452_ Verified ORF_ "Aspartic beta semi-aldehyde dehydrogenase_ catalyzes the second step in the common pathway for methionine and threonine biosynthesis; expression regulated by Gcn4p and the general control of amino acid synthesis"
			ECDIVFSGLDADYAGAIEK	1	2072.95	1.36	2	4.63e-12	0	4.557	0.538	936.2	1	20/36	0	8197
			QTDLLPESATDIIVSECK	5	2019	1.79	2	0.000119	0	3.739	0.588	244.2	1	14/34	0	4533
			EQDVPLIVPVVNPEHLDIVAQK	1	2452.34	-0.2	2	0.000119	0	3.694	0.649	482.8	1	19/42	0	5527
			VAVSDGHTECISLR	1	1543.75	1.79	2	0.000745	0	3.044	0.458	501.7	1	17/26	0	6080
			IREDPLLDFK	3	1245.68	0.74	3	0.000745	0	3.021	0.183	688.6	2	20/36	0	3744
			FILLLANHPHFELK	2	1691.96	1.09	3	0.000102	0	2.821	0.421	432.6	2	22/52	0	3020
144	1	YMR303C ADH2 SGDID:S000004918_ Chr XIII from 874336-873290_ reverse complement_ Verified ORF_ "Glucose-repressible alcohol dehydrogenase II_ catalyzes the conversion of ethanol to acetaldehyde; involved in the production of certain carboxylate esters; regulated by ADR1"
			LPLVGGHEGAGVVVGMGENVK	55	2019.07	1.94	2	7.77e-15	0	6.538	0.572	3288.4	1	29/40	1	9968
			LPLVGGHEGAGVVVGM*GENVK	33	2035.06	1.1	2	7.77e-15	0	5.597	0.667	1405.4	1	28/40	1	5077
			YSGVCHTDLHAWHGDWPLPTK	46	2477.15	-0.7	3	1.24e-07	0	5.518	0.559	1708	2	34/80	0	8516
			SISIVGSYVGNR	58	1251.67	1.76	2	7.44e-14	0	4.424	0.571	1530.4	1	19/22	1	6264
			VVGLSSLPEIYEK	8	1433.79	1.49	2	1.72e-10	0	3.292	0.595	895.2	1	16/24	0	9010
			EALDFFAR	14	968.48	0.1	1	6.34e-07	0	2.208	0.48	103.3	1	2010-08-14	2	1961
145	1	YKL196C YKT6 SGDID:S000001679_ Chr XI from 75539-74937_ reverse complement_ Verified ORF_ "Vesicle membrane protein (v-SNARE) with acyltransferase activity; involved in trafficking to and within the Golgi_ endocytic trafficking to the vacuole_ and vacuolar fusion; membrane localization due to prenylation at the carboxy-terminus"
			SEGICGVLITDKEYPVRPAYTLLNK	3	2836.49	1.89	3	1.35e-06	0	4.401	0.511	659.8	1	26/96	0	8711
			ILDEYLVAHPK	6	1297.72	1.63	2	2.01e-05	0	4.139	0.461	1544	1	17/20	0	7267
			DLSQFGFFER	6	1245.59	1.78	2	2.01e-05	0	3.599	0.433	1350.3	1	16/18	0	6752
			SSVGQFMTFFAETVASR	1	1864.89	1.9	2	1.35e-06	0	3.589	0.517	577.6	1	15/32	0	8984
			EEWADVTETNDALK	4	1620.74	0.91	2	1.35e-06	0	3.533	0.401	714.3	1	17/26	0	7419
			QSIEEGNYIGHVYAR	1	1735.84	1.38	2	1.27e-05	0	2.073	0.352	216.6	1	2010-12-28	0	6041
146	1	YGR209C TRX2 SGDID:S000003441_ Chr VII from 913232-912918_ reverse complement_ Verified ORF_ "Cytoplasmic thioredoxin isoenzyme of the thioredoxin system which protects cells against oxidative and reductive stress_ forms LMA1 complex with Pbi2p_ acts as a cofactor for Tsa1p_ required for ER-Golgi transport and vacuole inheritance"
			FAEQYSDAAFYKLDVDEVSDVAQK	1	2738.28	1.92	3	4.63e-08	0	4.43	0.653	1237	1	31/92	0	9713
			LDVDEVSDVAQK	3	1317.65	-0.23	2	4.63e-08	0	3.987	0.517	1702.7	1	19/22	0	7396
			FAEQYSDAAFYK	8	1439.65	1.79	2	4.63e-08	0	3.796	0.593	1666.2	1	19/22	0	7497
			AEVSSMPTLIFYK	4	1485.77	1.69	2	9.18e-07	0	3.655	0.454	767.1	1	16/24	0	6911
			AEVSSM*PTLIFYK	1	1501.76	0.53	2	4.63e-08	0	2.97	0.464	477.9	1	13/24	0	7565
			LVVVDFFATWCGPCK	1	1798.87	0.8	2	4.63e-08	0	2.519	0.476	226.7	1	13/28	0	5616
147	1	YDR502C SAM2 SGDID:S000002910_ Chr IV from 1454457-1453303_ reverse complement_ Verified ORF_ "S-adenosylmethionine synthetase_ catalyzes transfer of the adenosyl group of ATP to the sulfur atom of methionine; one of two differentially regulated isozymes (Sam1p and Sam2p)"
			FVIGGPQGDAGLTGR	11	1444.75	1.87	2	6.42e-10	0	5.026	0.641	1456.9	1	22/28	1	6530
			TCNVLVAIEQQSPDIAQGLHYEK	4	2613.3	0.39	3	1.7e-05	0	4.081	0.527	755.4	1	27/88	0	8354
			ELDLARPIYLPTASYGHFTNQEYSWEKPK	1	3453.71	-0.3	3	3.57e-09	0	3.921	0.441	419.7	1	24/112	0	8480
			NFDLRPGVLVK	5	1257.73	0.75	2	3.57e-09	0	2.85	0.256	498.6	1	13/20	1	7289
			SDDEIIEIIK	1	1174.62	0.92	2	3.4e-09	0	2.479	0.241	983.3	1	15/18	0	7333
			TGMIMVFGEITTK	1	1427.73	-0.22	2	1.7e-05	0	2.285	0.37	821.5	1	16/24	1	7627
148	1	YLR304C ACO1 SGDID:S000004295_ Chr XII from 737550-735214_ reverse complement_ Verified ORF_ "Aconitase_ required for the tricarboxylic acid (TCA) cycle and also independently required for mitochondrial genome maintenance; phosphorylated; component of the mitochondrial nucleoid; mutation leads to glutamate auxotrophy"
			WVVIGDENFGEGSSR	6	1651.77	0.74	2	1.49e-05	0	3.312	0.599	958.1	1	18/28	0	8315
			EVAVANNWPLDVR	2	1482.77	0.66	2	3.31e-05	0	2.87	0.359	318	1	2010-12-24	0	7032
			TIFTVTPGSEQIR	4	1448.77	1.56	2	6.23e-05	0	2.77	0.377	672.2	1	17/24	0	5410
			EFGGIVLANACGPCIGQWDR	1	2220.03	1.48	2	1.49e-05	0	2.654	0.437	380.4	1	14/38	0	7387
			VNQNLLEDHSFINYK	1	1833.91	0.97	3	6.23e-05	0	2.564	0.064	515.1	1	22/56	0	5998
			LQLLKPFKPWDGK	1	1569.92	0.4	2	0.00011	0	2.139	0.068	269.5	2	2010-11-24	0	7610
149	1	YDR032C PST2 SGDID:S000002439_ Chr IV from 504693-504097_ reverse complement_ Verified ORF_ "Protein with similarity to members of a family of flavodoxin-like proteins; induced by oxidative stress in a Yap1p dependent manner; the authentic_ non-tagged protein is detected in highly purified mitochondria in high-throughput studies"
			NVFAELTNMDEVHGGSPWGAGTIAGSDGSR	2	3032.38	1.34	3	1.11e-15	0	5.218	0.589	1134.9	1	36/116	0	7691
			ALGGAPKPDYPIATQDTLTEYDAFLFGIPTR	9	3338.69	0.77	3	5.45e-08	0	4.409	0.643	582.9	1	31/120	0	5253
			VAIIIYTLYGHVAATAEAEKK	2	2261.25	0.64	3	1.26e-05	0	3.205	0.239	591.7	1	23/80	0	7169
			NVFAELTNM*DEVHGGSPWGAGTIAGSDGSR	2	3048.38	-0.19	3	4.04e-06	0	3.001	0.447	350	1	27/116	0	6659
			FGNFPAQWK	7	1094.54	0.56	2	1.26e-05	0	2.945	0.177	667.4	1	2010-12-16	0	5341
			GIEAAGGSADIYQVEETLSPEVVK	1	2462.23	1.22	3	1.11e-15	0	2.505	0.152	234.4	26	19/92	0	8672
150	1	YMR318C ADH6 SGDID:S000004937_ Chr XIII from 912141-911059_ reverse complement_ Verified ORF_ "NADPH-dependent medium chain alcohol dehydrogenase with broad substrate specificity; member of the cinnamyl family of alcohol dehydrogenases; may be involved in fusel alcohol synthesis or in aldehyde tolerance"
			FVTTYSQPYEDGYVSQGGYANYVR	2	2764.25	1.45	3	1.87e-09	0	4.36	0.552	1010	1	30/92	0	8544
[truncated: 1,033 more rows]
