# Supplementary material for: Characterization of Yeast Extracellular Vesicles: Evidence for the Participation of Different Pathways of Cellular Traffic in Vesicle Biogenesis
Source: PLoS One. 2010 Jun 14;5(6):e11113. doi: 10.1371/journal.pone.0011113 (PMC2885426; doi:10.1371/journal.pone.0011113)
Supplement: Table S5 — emPAI calculation and spectral count for the 128 proteins used for the semi-quantitative analysis. (0.08 MB XLS) [file pone.0011113.s005.xls]

## Sheet: Plan1
			emPAI								Spectral count
Group number	Protein number	Accession number/protein description	RSY113	RSY255	RSY782	RSY954	SF264-1D	SEY6210	Snf7	VPS23	RSY113	RSY255	RSY782	RSY954	SF264-1D	SEY6210	Snf7	VPS23
1	1	YLR044C PDC1 SGDID:S000004034_ Chr XII from 234082-232391_ reverse complement_ Verified ORF_ "Major of three pyruvate decarboxylase isozymes_ key enzyme in alcoholic fermentation_ decarboxylates pyruvate to acetaldehyde; subject to glucose-_ ethanol-_ and autoregulation; involved in amino acid catabolism"	0.813931	1.30181	1.39503	1.49202	1.49202	1.80722	1.04336	2.0392	40	54	65	84	84	222	83	193
2	1	YHR174W ENO2 SGDID:S000001217_ Chr VIII from 451327-452640_ Verified ORF_ "Enolase II_ a phosphopyruvate hydratase that catalyzes the conversion of 2-phosphoglycerate to phosphoenolpyruvate during glycolysis and the reverse reaction during gluconeogenesis; expression is induced in response to glucose"	1.39883	1.51189	1.29087	1.63027	1.88403	1.51189	0.995262	1.88403	103	77	75	137	147	402	103	160
3	1	YGR254W ENO1 SGDID:S000003486_ Chr VII from 1000932-1002245_ Verified ORF_ "Enolase I_ a phosphopyruvate hydratase that catalyzes the conversion of 2-phosphoglycerate to phosphoenolpyruvate during glycolysis and the reverse reaction during gluconeogenesis; expression is repressed in response to glucose"	1.32995	1.44205	1.32995	1.6827	1.44205	1.32995	0.599859	1.32995	117	82	66	148	134	297	85	156
4	1	YGR192C TDH3 SGDID:S000003424_ Chr VII from 883815-882817_ reverse complement_ Verified ORF_ "Glyceraldehyde-3-phosphate dehydrogenase_ isozyme 3_ involved in glycolysis and gluconeogenesis; tetramer that catalyzes the reaction of glyceraldehyde-3-phosphate to 1_3 bis-phosphoglycerate; detected in the cytoplasm and cell-wall"	2.16228	1.15443	1.96635	2.37115	1.78256	2.16228	1.29674	2.37115	85	38	62	139	149	454	127	338
5	1	YJR009C TDH2 SGDID:S000003769_ Chr X from 454674-453676_ reverse complement_ Verified ORF_ "Glyceraldehyde-3-phosphate dehydrogenase_ isozyme 2_ involved in glycolysis and gluconeogenesis; tetramer that catalyzes the reaction of glyceraldehyde-3-phosphate to 1_3 bis-phosphoglycerate; detected in the cytoplasm and cell-wall"	1.70665	1.1102	1.88044	2.26222	1.54335	2.0654	1.2457	1.88044	72	31	55	101	100	235	125	271
6	1	YGL253W HXK2 SGDID:S000003222_ Chr VII from 23935-25395_ Verified ORF_ "Hexokinase isoenzyme 2 that catalyzes phosphorylation of glucose in the cytosol; predominant hexokinase during growth on glucose; functions in the nucleus to repress expression of HXK1 and GLK1 and to induce expression of its own gene"	0.796989	0.796989	0.873817	1.21541	1.51189	1.03747	0.457593	0.873817	17	19	24	37	51	55	29	37
7	1	YCR012W PGK1 SGDID:S000000605_ Chr III from 137744-138994_ Verified ORF_ "3-phosphoglycerate kinase_ catalyzes transfer of high-energy phosphoryl groups from the acyl phosphate of 1_3-bisphosphoglycerate to ADP to produce ATP; key enzyme in glycolysis and gluconeogenesis"	0.881524	0.798465	0.881524	0.968419	0.643184	1.25393	0.435036	1.25393	31	33	29	46	30	109	19	99
8	1	YFR053C HXK1 SGDID:S000001949_ Chr VI from 255036-253579_ reverse complement_ Verified ORF_ "Hexokinase isoenzyme 1_ a cytosolic protein that catalyzes phosphorylation of glucose during glucose metabolism; expression is highest during growth on non-glucose carbon sources; glucose-induced repression involves the hexokinase Hxk2p"	0.597312	0.795714	1.0991	1.75853	1.45375	0.263848	0	0.477378	21	27	29	47	48	9	0	20
9	1	YAL005C SSA1 SGDID:S000000004_ Chr I from 141433-139505_ reverse complement_ Verified ORF_ "ATPase involved in protein folding and nuclear localization signal (NLS)-directed nuclear transport; member of heat shock protein 70 (HSP70) family; forms a chaperone complex with Ydj1p; localized to the nucleus_ cytoplasm_ and cell wall"	0.421601	0.467799	0.564748	0.668101	0.564748	0.722309	0.29155	0.895736	18	22	25	33	28	73	25	63
10	1	YLR300W EXG1 SGDID:S000004291_ Chr XII from 728957-730303_ Verified ORF_ "Major exo-1_3-beta-glucanase of the cell wall_ involved in cell wall beta-glucan assembly; exists as three differentially glycosylated isoenzymes"	0.985511	0.714125	0.800193	0.985511	0.632172	1.66399	0.632172	1.79775	28	22	23	32	22	419	32	375
11	1	YJL052W TDH1 SGDID:S000003588_ Chr X from 338266-339264_ Verified ORF_ "Glyceraldehyde-3-phosphate dehydrogenase_ isozyme 1_ involved in glycolysis and gluconeogenesis; tetramer that catalyzes the reaction of glyceraldehyde-3-phosphate to 1_3 bis-phosphoglycerate; detected in the cytoplasm and cell-wall"	1.15443	0.804722	1.28546	1.89427	1.28546	1.28546	0.343399	1.72833	55	27	45	91	81	161	87	228
12	1	YLL024C SSA2 SGDID:S000003947_ Chr XII from 97484-95565_ reverse complement_ Verified ORF_ "ATP binding protein involved in protein folding and vacuolar import of proteins; member of heat shock protein 70 (HSP70) family; associated with the chaperonin-containing T-complex; present in the cytoplasm_ vacuolar membrane and cell wall"	0.421601	0.376857	0.421601	0.515499	0.564748	0.722309	0.29155	0.836069	18	19	22	27	26	64	25	58
13	1	YOL086C ADH1 SGDID:S000005446_ Chr XV from 160594-159548_ reverse complement_ Verified ORF_ "Alcohol dehydrogenase_ fermentative isozyme active as homo- or heterotetramers; required for the reduction of acetaldehyde to ethanol_ the last step in the glycolytic pathway"	1.2457	1.2457	0.982884	1.2457	1.2457	1.1102	0.982884	1.54335	30	42	32	61	63	59	62	96
14	1	YBR196C PGI1 SGDID:S000000400_ Chr II from 613895-612231_ reverse complement_ Verified ORF_ "Glycolytic enzyme phosphoglucose isomerase_ catalyzes the interconversion of glucose-6-phosphate and fructose-6-phosphate; required for cell cycle progression and completion of the gluconeogenic events of sporulation"	0.182299	0.397831	0.519911	0.723311	0.796989	1.21541	0.285556	1.03747	7	12	21	21	30	91	36	74
15	1	YAL038W CDC19 SGDID:S000000036_ Chr I from 71787-73289_ Verified ORF_ "Pyruvate kinase_ functions as a homotetramer in glycolysis to convert phosphoenolpyruvate to pyruvate_ the input for aerobic (TCA cycle) or anaerobic (glucose fermentation) respiration"	0.477378	0.660883	0.168952	0.536175	0.366448	0.867181	0.726983	1.01876	15	26	7	17	14	73	47	68
16	1	YKL060C FBA1 SGDID:S000001543_ Chr XI from 327131-326052_ reverse complement_ Verified ORF_ "Fructose 1_6-bisphosphate aldolase_ required for glycolysis and gluconeogenesis; catalyzes conversion of fructose 1_6 bisphosphate to glyceraldehyde-3-P and dihydroxyacetone-P; locates to mitochondrial outer surface upon oxidative stress"	0.807769	1.06199	1.06199	1.51189	0.930698	1.06199	0.807769	1.51189	27	46	58	88	50	154	96	133
17	1	YGR279C SCW4 SGDID:S000003511_ Chr VII from 1049965-1048805_ reverse complement_ Verified ORF_ "Cell wall protein with similarity to glucanases; scw4 scw10 double mutants exhibit defects in mating"	1.10175	1.43835	1.2638	1.2638	1.43835	0.951293	0.449741	0.951293	329	245	220	292	195	519	10	239
18	1	YPL053C KTR6 SGDID:S000005974_ Chr XVI from 458455-457115_ reverse complement_ Verified ORF_ "Probable mannosylphosphate transferase involved in the synthesis of core oligosaccharides in protein glycosylation pathway; member of the KRE2/MNT1 mannosyltransferase family"	0.508591	0.852922	0.333521	0.333521	0.131283	0.637894	1.01174	1.09618	18	26	11	11	4	31	73	62
19	1	YMR305C SCW10 SGDID:S000004921_ Chr XIII from 880231-879062_ reverse complement_ Verified ORF_ "Cell wall protein with similarity to glucanases; may play a role in conjugation during mating based on mutant phenotype and its regulation by Ste12p"	1.04336	1.39503	0.743329	1.04336	1.59294	1.21222	0.268961	1.39503	54	52	26	45	66	242	11	94
20	1	YMR186W HSC82 SGDID:S000004798_ Chr XIII from 632354-634471_ Verified ORF_ "Cytoplasmic chaperone of the Hsp90 family_ redundant in function and nearly identical with Hsp82p_ and together they are essential; expressed constitutively at 10-fold higher basal levels than HSP82 and induced 2-3 fold by heat shock"	0.338389	0.191103	0.226331	0.377972	0.191103	0.460686	0.460686	0.548365	12	10	8	18	7	51	47	57
21	1	YDR050C TPI1 SGDID:S000002457_ Chr IV from 556471-555725_ reverse complement_ Verified ORF_ "Triose phosphate isomerase_ abundant glycolytic enzyme; mRNA half-life is regulated by iron availability; transcription is controlled by activators Reb1p_ Gcr1p_ and Rap1p through binding sites in the 5' non-coding region"	0.615598	0.615598	0.957342	1.15443	0.957342	2.16228	1.87298	2.16228	9	10	15	19	18	215	122	135
22	1	YPL240C HSP82 SGDID:S000006161_ Chr XVI from 98625-96496_ reverse complement_ Verified ORF_ "Hsp90 chaperone required for pheromone signaling and negative regulation of Hsf1p; docks with Tom70p for mitochondrial preprotein delivery; promotes telomerase DNA binding and nucleotide addition; interacts with Cns1p_ Cpr6p_ Cpr7p_ Sti1p"	0.343399	0.125336	0.26638	0.304321	0.159051	0.511775	0.425103	0.557068	12	7	9	13	6	51	44	57
23	1	YGR282C BGL2 SGDID:S000003514_ Chr VII from 1058731-1057790_ reverse complement_ Verified ORF_ "Endo-beta-1_3-glucanase_ major protein of the cell wall_ involved in cell wall maintenance"	1.04336	1.39503	0.887392	1.21222	1.04336	1.21222	0.268961	0.887392	87	86	35	66	69	128	8	24
24	1	YLR121C YPS3 SGDID:S000004111_ Chr XII from 390271-388745_ reverse complement_ Verified ORF_ "Aspartic protease_ attached to the plasma membrane via a glycosylphosphatidylinositol (GPI) anchor"	0.714125	0.632172	0.554137	0.632172	0.554137	0.554137	0.216484	0.409082	21	29	17	27	20	38	5	31
25	1	YER091C MET6 SGDID:S000000893_ Chr V from 342163-339860_ reverse complement_ Verified ORF_ "Cobalamin-independent methionine synthase_ involved in amino acid biosynthesis; requires a minimum of two glutamates on the methyltetrahydrofolate substrate_ similar to bacterial metE homologs"	0.0771051	0.0771051	0.21905	0.34596	0.34596	0.280934	0	0.681924	4	3	9	18	19	19	0	53
26	1	YHR183W GND1 SGDID:S000001226_ Chr VIII from 470960-472429_ Verified ORF_ "6-phosphogluconate dehydrogenase (decarboxylating)_ catalyzes an NADPH regenerating reaction in the pentose phosphate pathway; required for growth on D-glucono-delta-lactone and adaptation to oxidative stress"	0.0826367	0.268961	0.21957	0.675475	0.320352	0.813931	0.373824	0.487352	3	9	7	26	11	50	19	32
27	1	YDR483W KRE2 SGDID:S000002891_ Chr IV from 1421150-1422478_ Verified ORF_ "Alpha1_2-mannosyltransferase of the Golgi involved in protein mannosylation"	0.363375	0.304321	0.304321	0.363375	0.425103	0.0926009	0.701254	0.858792	13	9	13	17	15	2	62	50
28	1	YBR199W KTR4 SGDID:S000000403_ Chr II from 618904-620298_ Verified ORF_ "Putative mannosyltransferase involved in protein glycosylation; member of the KRE2/MNT1 mannosyltransferase family"	0.206793	0.676833	0.389495	0.389495	0.389495	0.0985411	0.526418	1.12095	8	18	12	11	12	3	31	47
29	1	YGR180C RNR4 SGDID:S000003412_ Chr VII from 856306-855269_ reverse complement_ Verified ORF_ "Ribonucleotide-diphosphate reductase (RNR)_ small subunit; the RNR complex catalyzes the rate-limiting step in dNTP synthesis and is regulated by DNA replication and DNA damage checkpoint pathways via localization of the small subunits"	0.258925	0.678804	0.678804	0.584893	0.778279	0.122018	0.188502	0.188502	10	18	16	15	23	5	5	3
30	1	YOL011W PLB3 SGDID:S000005371_ Chr XV from 305350-307410_ Verified ORF_ "Phospholipase B (lysophospholipase) involved in phospholipid metabolism; hydrolyzes phosphatidylinositol and phosphatidylserine and displays transacylase activity in vitro"	0.258925	0.344533	0.140625	0.218188	0.301025	0.218188	0.103716	0.140625	12	13	7	13	14	28	4	9
31	1	YLR299W ECM38 SGDID:S000004290_ Chr XII from 726071-728053_ Verified ORF_ "Gamma-glutamyltranspeptidase_ major glutathione-degrading enzyme; involved in detoxification of electrophilic xenobiotics; expression induced mainly by nitrogen starvation"	0.28265	0.594787	0.594787	0.28265	0.205261	0	0	0	14	23	24	12	8	0	0	0
32	1	YPL225W YPL225W SGDID:S000006146_ Chr XVI from 126006-126446_ Verified ORF_ "Protein of unknown function that may interact with ribosomes_ based on co-purification experiments; green fluorescent protein (GFP)-fusion protein localizes to the cytoplasm"	1.05353	2.16228	1.05353	2.65174	1.73842	1.05353	1.05353	0.539927	9	23	16	24	21	8	13	9
33	1	YBL075C SSA3 SGDID:S000000171_ Chr II from 86446-84497_ reverse complement_ Verified ORF_ "ATPase involved in protein folding and the response to stress; plays a role in SRP-dependent cotranslational protein-membrane targeting and translocation; member of the heat shock protein 70 (HSP70) family; localized to the cytoplasm"	0.140625	0.140625	0.140625	0.140625	0.140625	0.301025	0.103716	0.584893	6	7	10	10	8	30	15	36
34	1	YHR008C SOD2 SGDID:S000001050_ Chr VIII from 123585-122884_ reverse complement_ Verified ORF_ "Mitochondrial superoxide dismutase_ protects cells against oxygen toxicity; phosphorylated"	0.873817	0.873817	0.873817	0.873817	0.687612	0.687612	1.08057	0.873817	16	13	20	23	15	14	33	25
35	1	YBR011C IPP1 SGDID:S000000215_ Chr II from 257973-257110_ reverse complement_ Verified ORF_ "Cytoplasmic inorganic pyrophosphatase (PPase)_ catalyzes the rapid exchange of oxygens from Pi with water_ highly expressed and essential for viability_ active-site residues show identity to those from E. coli PPase"	0.211528	0.467799	0.564748	0.668101	0.668101	0.467799	0.211528	0.467799	7	8	13	14	15	11	9	15
36	1	YNL209W SSB2 SGDID:S000005153_ Chr XIV from 252060-253901_ Verified ORF_ "Cytoplasmic ATPase that is a ribosome-associated molecular chaperone_ functions with J-protein partner Zuo1p; may be involved in the folding of newly-synthesized polypeptide chains; member of the HSP70 family; homolog of SSB1"	0.0758359	0.157423	0.245197	0.157423	0.29155	0.389495	0.339628	0.29155	3	6	8	7	13	22	24	15
	2	YDL229W SSB1 SGDID:S000002388_ Chr IV from 44066-45907_ Verified ORF_ "Cytoplasmic ATPase that is a ribosome-associated molecular chaperone_ functions with J-protein partner Zuo1p; may be involved in folding of newly-made polypeptide chains; member of the HSP70 family; interacts with phosphatase subunit Reg1p"	0.0758359	0.157423	0.245197	0.157423	0.245197	0.44122	0.339628	0.29155	3	6	8	7	11	24	24	15
37	1	YFR044C DUG1 SGDID:S000001940_ Chr VI from 241424-239979_ reverse complement_ Verified ORF_ "Probable di- and tri-peptidase; forms a complex with Dug2p and Dug3p to degrade glutathione (GSH) and other peptides containing a gamma-glu-X bond in an alternative pathway to GSH degradation by gamma-glutamyl transpeptidase (Ecm38p)"	0.142069	0.304321	0.247825	0.489625	0.304321	0.363375	0.0926009	0.193777	6	10	10	18	11	13	5	15
38	1	YLR354C TAL1 SGDID:S000004346_ Chr XII from 837356-836349_ reverse complement_ Verified ORF_ "Transaldolase_ enzyme in the non-oxidative pentose phosphate pathway; converts sedoheptulose 7-phosphate and glyceraldehyde 3-phosphate to erythrose 4-phosphate and fructose 6-phosphate"	0.245197	0.550516	0.245197	0.245197	0.467799	0.245197	0.0563541	0.730196	6	12	7	7	11	8	3	18
39	1	YER043C SAH1 SGDID:S000000845_ Chr V from 237118-235769_ reverse complement_ Verified ORF_ "S-adenosyl-L-homocysteine hydrolase_ catabolizes S-adenosyl-L-homocysteine which is formed after donation of the activated methyl group of S-adenosyl-L-methionine (AdoMet) to an acceptor"	0.227125	0.430723	0.29155	0.29155	0.227125	0.165914	0.584893	0.505836	6	10	7	8	6	7	26	16
40	1	YCL057W PRD1 SGDID:S000000562_ Chr III from 24768-26906_ Verified ORF_ "Zinc metalloendopeptidase_ found in the cytoplasm and intermembrane space of mitochondria; with Cym1p_ involved in degradation of mitochondrial proteins and of presequence peptides cleaved from imported proteins"	0.208796	0.208796	0.145048	0.145048	0.0846612	0.311134	0	0.276093	11	14	7	7	3	26	0	17
41	1	YKL152C GPM1 SGDID:S000001635_ Chr XI from 164390-163647_ reverse complement_ Verified ORF_ "Tetrameric phosphoglycerate mutase_ mediates the conversion of 3-phosphoglycerate to 2-phosphoglycerate during glycolysis and the reverse reaction during gluconeogenesis"	0.53174	0.406527	0.406527	0.978319	0.53174	0.406527	0.406527	0.8166	9	10	12	21	18	34	5	38
42	1	YCR053W THR4 SGDID:S000000649_ Chr III from 216693-218237_ Verified ORF_ "Threonine synthase_ conserved protein that catalyzes formation of threonine from 0-phosphohomoserine; expression is regulated by the GCN4-mediated general amino acid control pathway"	0.0811808	0.366448	0.168952	0.263848	0.263848	0.314147	0.12421	0.263848	2	13	6	11	12	21	4	14
43	1	YFL039C ACT1 SGDID:S000001855_ Chr VI from 54695-54686_54377-53260_ reverse complement_ Verified ORF_ "Actin_ structural protein involved in cell polarization_ endocytosis_ and other cytoskeletal functions"	0.232847	0.442417	0.368875	0.519911	0.169989	0.299081	0.232847	0.368875	9	13	11	14	4	10	11	18
44	1	YLR134W PDC5 SGDID:S000004124_ Chr XII from 410724-412415_ Verified ORF_ "Minor isoform of pyruvate decarboxylase_ key enzyme in alcoholic fermentation_ decarboxylates pyruvate to acetaldehyde_ regulation is glucose- and ethanol-dependent_ repressed by thiamine_ involved in amino acid catabolism"	0.165914	0.211528	0.122018	0.165914	0.308177	0.412538	0.122018	0.412538	10	20	11	21	32	64	25	60
45	1	YLR109W AHP1 SGDID:S000004099_ Chr XII from 368782-369312_ Verified ORF_ "Thiol-specific peroxiredoxin_ reduces hydroperoxides to protect against oxidative damage; function in vivo requires covalent conjugation to Urm1p"	0.623777	0.832981	0.623777	0.832981	1.63665	0.832981	0	1.33572	6	11	7	10	25	32	0	18
46	1	YLR355C ILV5 SGDID:S000004347_ Chr XII from 839252-838065_ reverse complement_ Verified ORF_ "Acetohydroxyacid reductoisomerase_ mitochondrial protein involved in branched-chain amino acid biosynthesis_ also required for maintenance of wild-type mitochondrial DNA and found in mitochondrial nucleoids"	0	0.16203	0	0.350314	0.569106	0.916941	0.16203	0.649648	0	4	0	10	14	38	4	22
47	1	YGL028C SCW11 SGDID:S000002996_ Chr VII from 442914-441286_ reverse complement_ Verified ORF_ "Cell wall protein with similarity to glucanases; may play a role in conjugation during mating based on its regulation by Ste12p"	0.8166	0.8166	0.8166	0.8166	0.8166	0.089023	0	0.185971	18	17	11	21	14	2	0	5
48	1	YPL036W PMA2 SGDID:S000005957_ Chr XVI from 482841-485684_ Verified ORF_ "Plasma membrane H+-ATPase_ isoform of Pma1p_ involved in pumping protons out of the cell; regulator of cytoplasmic pH and plasma membrane potential"	0	0.0867874	0.117359	0.214332	0.117359	0.0281304	0.395013	0.148791	0	5	5	8	7	2	42	10
	2	YGL008C PMA1 SGDID:S000002976_ Chr VII from 482671-479915_ reverse complement_ Verified ORF_ "Plasma membrane H+-ATPase_ pumps protons out of the cell; major regulator of cytoplasmic pH and plasma membrane potential; part of the P2 subgroup of cation-transporting ATPases"	0	0.122018	0.122018	0.258925	0.122018	0.0592537	0.496236	0.188502	0	6	5	9	7	4	47	11
49	1	YJL153C INO1 SGDID:S000003689_ Chr X from 135930-134329_ reverse complement_ Verified ORF_ "Inositol 1-phosphate synthase_ involved in synthesis of inositol phosphates and inositol-containing phospholipids; transcription is coregulated with other phospholipid biosynthetic genes by Ino2p and Ino4p_ which bind the UASINO DNA element"	0.19793	0.311134	0.435036	0.435036	0.501311	0	0	0	7	12	12	16	14	0	0	0
50	1	YMR303C ADH2 SGDID:S000004918_ Chr XIII from 874336-873290_ reverse complement_ Verified ORF_ "Glucose-repressible alcohol dehydrogenase II_ catalyzes the conversion of ethanol to acetaldehyde; involved in the production of certain carboxylate esters; regulated by ADR1"	0.29155	0.376857	0.29155	0.376857	0.376857	0.376857	0.211528	0.467799	15	23	5	30	27	20	15	40
51	1	YER177W BMH1 SGDID:S000000979_ Chr V from 545606-546409_ Verified ORF_ "14-3-3 protein_ major isoform; controls proteome at post-transcriptional level_ binds proteins and DNA_ involved in regulation of many processes including exocytosis_ vesicle transport_ Ras/MAPK signaling_ and rapamycin-sensitive signaling"	0.268961	0.487352	0.373824	0.610262	0.743329	0.373824	0.268961	0.487352	8	10	8	13	15	16	8	11
52	1	YDL124W YDL124W SGDID:S000002282_ Chr IV from 240259-241197_ Verified ORF_ "NADPH-dependent alpha-keto amide reductase; reduces aromatic alpha-keto amides_ aliphatic alpha-keto esters_ and aromatic alpha-keto esters; member of the aldo-keto reductase (AKR) family"	0.251875	0.324193	0.251875	0.400688	0.324193	0.400688	0	0.400688	4	8	7	10	7	12	0	16
53	1	YDR262W YDR262W SGDID:S000002670_ Chr IV from 993131-993949_ Uncharacterized ORF_ "Putative protein of unknown function; green fluorescent protein (GFP)-fusion protein localizes to the vacuole and is induced in response to the DNA-damaging agent MMS; gene expression increases in response to Zymoliase treatment"	0.564748	0.376857	0.211528	0.467799	0.211528	0.564748	0	0.467799	15	9	3	12	5	25	0	20
54	1	YMR297W PRC1 SGDID:S000004912_ Chr XIII from 861921-863519_ Verified ORF_ "Vacuolar carboxypeptidase Y (proteinase C)_ broad-specificity C-terminal exopeptidase involved in non-specific protein degradation in the vacuole; member of the serine carboxypeptidase family"	0.454758	0.378907	0.174269	0.378907	0.238863	0.174269	0.113042	0.378907	14	14	7	9	5	9	3	13
55	1	YJR048W CYC1 SGDID:S000003809_ Chr X from 526328-526657_ Verified ORF_ "Cytochrome c_ isoform 1; electron carrier of the mitochondrial intermembrane space that transfers electrons from ubiquinone-cytochrome c oxidoreductase to cytochrome c oxidase during cellular respiration"	0.873817	2.51119	2.51119	2.51119	2.51119	0.873817	0.873817	1.31013	13	17	19	25	23	16	17	14
56	1	YGL234W ADE5_7 SGDID:S000003203_ Chr VII from 56482-58890_ Verified ORF_ "Bifunctional enzyme of the 'de novo' purine nucleotide biosynthetic pathway_ contains aminoimidazole ribotide synthetase and glycinamide ribotide synthetase activities"	0.114445	0.114445	0.17649	0.311134	0.347137	0	0	0	5	7	6	12	16	0	0	0
57	1	YER103W SSA4 SGDID:S000000905_ Chr V from 364585-366513_ Verified ORF_ "Heat shock protein that is highly induced upon stress; plays a role in SRP-dependent cotranslational protein-membrane targeting and translocation; member of the HSP70 family; cytoplasmic protein that concentrates in nuclei upon starvation"	0.100694	0.100694	0.100694	0.136464	0.136464	0.250899	0.136464	0.29155	3	5	8	8	7	28	18	23
58	1	YBR118W TEF2 SGDID:S000000322_ Chr II from 477665-479041_ Verified ORF_ "Translational elongation factor EF-1 alpha; also encoded by TEF1; functions in the binding reaction of aminoacyl-tRNA (AA-tRNA) to ribosomes"	0	0.238863	0.113042	0.174269	0.174269	0.534781	0.534781	0.534781	0	6	3	5	4	28	19	22
	2	YPR080W TEF1 SGDID:S000006284_ Chr XVI from 700592-701968_ Verified ORF_ "Translational elongation factor EF-1 alpha; also encoded by TEF2; functions in the binding reaction of aminoacyl-tRNA (AA-tRNA) to ribosomes"	0	0.238863	0.113042	0.174269	0.174269	0.534781	0.534781	0.534781	0	6	3	5	4	28	19	22
59	1	YDR099W BMH2 SGDID:S000002506_ Chr IV from 653605-654426_ Verified ORF_ "14-3-3 protein_ minor isoform; controls proteome at post-transcriptional level_ binds proteins and DNA_ involved in regulation of many processes including exocytosis_ vesicle transport_ Ras/MAPK signaling_ and rapamycin-sensitive signaling"	0.279802	0.389495	0.178769	0.508591	0.778279	0.389495	0.279802	0.508591	8	8	3	9	13	16	8	11
60	1	YJL026W RNR2 SGDID:S000003563_ Chr X from 392399-393598_ Verified ORF_ "Ribonucleotide-diphosphate reductase (RNR)_ small subunit; the RNR complex catalyzes the rate-limiting step in dNTP synthesis and is regulated by DNA replication and DNA damage checkpoint pathways via localization of the small subunits"	0.183507	0.183507	0.324193	0.324193	0.481603	0.183507	0.183507	0	4	5	7	8	12	4	3	0
61	1	YNL160W YGP1 SGDID:S000005104_ Chr XIV from 336547-337611_ Verified ORF_ "Cell wall-related secretory glycoprotein; induced by nutrient deprivation-associated growth arrest and upon entry into stationary phase; may be involved in adaptation prior to stationary phase entry; has similarity to Sps100p"	0.557068	0.557068	0.304321	0.557068	0.557068	0.304321	0.304321	0.304321	22	13	5	14	27	20	19	24
62	1	YML028W TSA1 SGDID:S000004490_ Chr XIII from 220138-220728_ Verified ORF_ "Thioredoxin peroxidase_ acts as both a ribosome-associated and free cytoplasmic antioxidant; self-associates to form a high-molecular weight chaperone complex under oxidative stress; deletion results in mutator phenotype"	0.350314	0.649648	0.649648	0.649648	0.492496	0.649648	0.221677	0.492496	5	8	6	12	8	16	6	17
63	1	YDL045C FAD1 SGDID:S000002203_ Chr IV from 373605-372685_ reverse complement_ Verified ORF_ "Flavin adenine dinucleotide (FAD) synthetase_ performs the second step in synthesis of FAD from riboflavin"	0.668101	0.778279	0.668101	0.564748	0.211528	0.136464	0	0	12	10	14	9	4	2	0	0
64	1	YJR139C HOM6 SGDID:S000003900_ Chr X from 690515-689436_ reverse complement_ Verified ORF_ "Homoserine dehydrogenase (L-homoserine:NADP oxidoreductase)_ dimeric enzyme that catalyzes the third step in the common pathway for methionine and threonine biosynthesis; enzyme has nucleotide-binding_ dimerization and catalytic regions"	0.128838	0.274275	0.274275	0.43845	0.353876	0.353876	0.274275	0.274275	2	5	5	10	8	10	8	7
65	1	YGR087C PDC6 SGDID:S000003319_ Chr VII from 652985-651294_ reverse complement_ Verified ORF_ "Minor isoform of pyruvate decarboxylase_ decarboxylates pyruvate to acetaldehyde_ involved in amino acid catabolism; transcription is glucose- and ethanol-dependent_ and is strongly induced during sulfur limitation"	0.119903	0.162984	0.0784174	0.207723	0.119903	0.162984	0.0784174	0.514704	9	17	10	24	26	55	21	64
66	1	YGL203C KEX1 SGDID:S000003171_ Chr VII from 114668-112479_ reverse complement_ Verified ORF_ "Protease involved in the processing of killer toxin and alpha factor precursor; cleaves Lys and Arg residues from the C-terminus of peptides and proteins"	0.26638	0.304321	0.159051	0.125336	0.159051	0	0	0	9	13	6	7	8	0	0	0
67	1	YDR155C CPR1 SGDID:S000002562_ Chr IV from 768998-768510_ reverse complement_ Verified ORF_ "Cytoplasmic peptidyl-prolyl cis-trans isomerase (cyclophilin)_ catalyzes the cis-trans isomerization of peptide bonds N-terminal to proline residues; binds the drug cyclosporin A"	0.623777	0.623777	0.43845	0.274275	0.623777	0.832981	0.43845	1.06914	10	9	3	8	12	36	8	43
68	1	YGL202W ARO8 SGDID:S000003170_ Chr VII from 116063-117565_ Verified ORF_ "Aromatic aminotransferase I_ expression is regulated by general control of amino acid biosynthesis"	0.185971	0.29155	0.185971	0.29155	0.136464	0.185971	0.136464	0.089023	5	7	6	11	7	12	4	3
69	1	YMR307W GAS1 SGDID:S000004924_ Chr XIII from 887002-888681_ Verified ORF_ "Beta-1_3-glucanosyltransferase_ required for cell wall assembly; localizes to the cell surface via a glycosylphosphatidylinositol (GPI) anchor"	0.0926009	0.193777	0.193777	0.193777	0.0926009	0	0.627565	0.193777	3	7	6	7	4	0	88	12
70	1	YJR105W ADO1 SGDID:S000003866_ Chr X from 623570-624592_ Verified ORF_ "Adenosine kinase_ required for the utilization of S-adenosylmethionine (AdoMet); may be involved in recycling adenosine produced through the methyl cycle"	0.28265	0.645191	0.28265	0.205261	0.28265	0.132541	0	0.365008	5	12	5	7	7	3	0	6
71	1	YDL046W NPC2 SGDID:S000002204_ Chr IV from 371237-371758_ Verified ORF_ "Functional homolog of human NPC2/He1_ which is a cholesterol-binding protein whose deficiency causes Niemann-Pick type C2 disease involving retention of cholesterol in lysosomes"	0.719072	0.719072	0.719072	0.501311	0.501311	0.719072	0.719072	0.501311	19	33	25	14	25	31	10	12
72	1	YHR179W OYE2 SGDID:S000001222_ Chr VIII from 462502-463704_ Verified ORF_ "Widely conserved NADPH oxidoreductase containing flavin mononucleotide (FMN)_ homologous to Oye3p with slight differences in ligand binding and catalytic properties; may be involved in sterol metabolism"	0.174269	0.174269	0.113042	0.534781	0.378907	0	0	0	5	4	3	17	11	0	0	0
73	1	YNL134C YNL134C SGDID:S000005078_ Chr XIV from 373583-372453_ reverse complement_ Uncharacterized ORF_ "Putative protein of unknown function with similarity to dehydrogenases from other model organisms; green fluorescent protein (GFP)-fusion protein localizes to both the cytoplasm and nucleus and is induced by the DNA-damaging agent MMS"	0	0.122018	0.122018	0.122018	0.258925	0.496236	0.188502	0.584893	0	3	2	4	7	22	9	20
75	1	YLR179C YLR179C SGDID:S000004169_ Chr XII from 514715-514110_ reverse complement_ Uncharacterized ORF_ "Protein of unknown function_ transcription is activated by paralogous proteins Yrm1p and Yrr1p along with proteins involved in multidrug resistance; GFP-tagged protein localizes to the cytoplasm and nucleus; YLR179C is not essential"	0.550516	0.389495	0.245197	0.389495	0.930698	0.389495	0	0.245197	6	5	2	4	15	5	0	4
76	1	YNR067C DSE4 SGDID:S000005350_ Chr XIV from 759099-755746_ reverse complement_ Verified ORF_ "Daughter cell-specific secreted protein with similarity to glucanases_ degrades cell wall from the daughter side causing daughter to separate from mother"	0.220168	0.089023	0.089023	0.089023	0.089023	0	0.152732	0	12	5	3	4	5	0	15	0
77	1	YCL043C PDI1 SGDID:S000000548_ Chr III from 50221-48653_ reverse complement_ Verified ORF_ "Protein disulfide isomerase_ multifunctional protein resident in the endoplasmic reticulum lumen_ essential for the formation of disulfide bonds in secretory and cell-surface proteins_ unscrambles non-native disulfide bonds"	0.126482	0.126482	0.126482	0.126482	0.268961	0.320352	0	0.0404983	4	6	5	4	10	23	0	2
78	1	YEL047C YEL047C SGDID:S000000773_ Chr V from 66797-65385_ reverse complement_ Verified ORF_ "Soluble fumarate reductase_ required with isoenzyme Osm1p for anaerobic growth; may interact with ribosomes_ based on co-purification experiments; authentic_ non-tagged protein is detected in purified mitochondria in high-throughput studies"	0.0907767	0.0907767	0.355425	0.13921	0.242624	0.13921	0	0.0907767	3	4	9	5	10	6	0	2
80	1	YJL130C URA2 SGDID:S000003666_ Chr X from 172364-165720_ reverse complement_ Verified ORF_ "Bifunctional carbamoylphosphate synthetase (CPSase)-aspartate transcarbamylase (ATCase)_ catalyzes the first two enzymatic steps in the de novo biosynthesis of pyrimidines; both activities are subject to feedback inhibition by UTP"	0	0	0	0	0	0.0386301	0.109858	0.0993912	0	0	0	0	0	5	14	14
81	1	YHR215W PHO12 SGDID:S000001258_ Chr VIII from 552099-553502_ Verified ORF_ "One of three repressible acid phosphatases_ a glycoprotein that is transported to the cell surface by the secretory pathway; nearly identical to Pho11p; upregulated by phosphate starvation"	0.299081	0.169989	0.232847	0.299081	0.232847	0	0	0	14	5	6	11	8	0	0	0
	2	YAR071W PHO11 SGDID:S000000094_ Chr I from 225451-226854_ Verified ORF_ "One of three repressible acid phosphatases_ a glycoprotein that is transported to the cell surface by the secretory pathway; induced by phosphate starvation and coordinately regulated by PHO4 and PHO2"	0.284386	0.16203	0.221677	0.284386	0.221677	0	0	0	14	5	6	11	8	0	0	0
82	1	YGR256W GND2 SGDID:S000003488_ Chr VII from 1004630-1006108_ Verified ORF_ "6-phosphogluconate dehydrogenase (decarboxylating)_ catalyzes an NADPH regenerating reaction in the pentose phosphate pathway; required for growth on D-glucono-delta-lactone"	0	0	0.131283	0.131283	0.0419746	0.279802	0.0857111	0.333521	0	0	3	5	2	11	2	13
84	1	YPL154C PEP4 SGDID:S000006075_ Chr XVI from 260930-259713_ reverse complement_ Verified ORF_ "Vacuolar aspartyl protease (proteinase A)_ required for the posttranslational precursor maturation of vacuolar proteinases; important for protein turnover after oxidative damage; synthesized as a zymogen_ self-activates"	0.128838	0.274275	0.128838	0.128838	0	0	1.19839	0.0624678	2	9	4	2	0	0	64	1
85	1	YOR375C GDH1 SGDID:S000005902_ Chr XV from 1043040-1041676_ reverse complement_ Verified ORF_ "NADP(+)-dependent glutamate dehydrogenase_ synthesizes glutamate from ammonia and alpha-ketoglutarate; rate of alpha-ketoglutarate utilization differs from Gdh3p; expression regulated by nitrogen and carbon sources"	0	0.570646	0.19793	0	0	0	0.435036	0.0944998	0	16	7	0	0	0	13	2
86	1	YML126C ERG13 SGDID:S000004595_ Chr XIII from 20536-19061_ reverse complement_ Verified ORF_ "3-hydroxy-3-methylglutaryl-CoA (HMG-CoA) synthase_ catalyzes the formation of HMG-CoA from acetyl-CoA and acetoacetyl-CoA; involved in the second step in mevalonate biosynthesis"	0	0	0	0.297799	0.189794	0.0907767	0.189794	0.242624	0	0	0	8	4	3	7	12
87	1	YJL171C YJL171C SGDID:S000003707_ Chr X from 100888-99698_ reverse complement_ Verified ORF_ "GPI-anchored cell wall protein of unknown function; induced in response to cell wall damaging agents and by mutations in genes involved in cell wall biogenesis; sequence similarity to YBR162C/TOS1_ a covalently bound cell wall protein"	0	0.232847	0.232847	0.321941	0.232847	0	0.629751	0.232847	0	5	7	7	3	0	217	6
88	1	YPL106C SSE1 SGDID:S000006027_ Chr XVI from 352272-350191_ reverse complement_ Verified ORF_ "ATPase that is a component of the heat shock protein Hsp90 chaperone complex; binds unfolded proteins; member of the heat shock protein 70 (HSP70) family; localized to the cytoplasm"	0.0608184	0.125336	0.0608184	0	0	0.125336	0.125336	0.229543	2	6	2	0	0	7	5	15
89	1	YHR057C CPR2 SGDID:S000001099_ Chr VIII from 218845-218228_ reverse complement_ Verified ORF_ "Peptidyl-prolyl cis-trans isomerase (cyclophilin)_ catalyzes the cis-trans isomerization of peptide bonds N-terminal to proline residues; has a potential role in the secretory pathway"	0.389495	0.389495	0.245197	0.115884	0.115884	0.550516	0.550516	0.389495	6	5	3	1	2	13	6	7
90	1	YAL012W CYS3 SGDID:S000000010_ Chr I from 130802-131986_ Verified ORF_ "Cystathionine gamma-lyase_ catalyzes one of the two reactions involved in the transsulfuration pathway that yields cysteine from homocysteine with the intermediary formation of cystathionine"	0.118872	0.118872	0.118872	0.324193	0.183507	0.251875	0	0.118872	3	3	3	6	4	10	0	3
93	1	YLR245C CDD1 SGDID:S000004235_ Chr XII from 626932-626504_ reverse complement_ Verified ORF_ "Cytidine deaminase; catalyzes the modification of cytidine to uridine in vitro but native RNA substrates have not been identified_ localizes to both the nucleus and cytoplasm"	0.333521	1.73842	0.778279	0.778279	0.333521	0	0.539927	0	4	16	4	5	4	0	5	0
94	1	YPR145W ASN1 SGDID:S000006349_ Chr XVI from 822616-824334_ Verified ORF_ "Asparagine synthetase_ isozyme of Asn2p; catalyzes the synthesis of L-asparagine from L-aspartate in the asparagine biosynthetic pathway"	0.0771051	0.0771051	0.117859	0.204052	0.29689	0	0	0	2	2	4	8	12	0	0	0
96	1	YGR234W YHB1 SGDID:S000003466_ Chr VII from 959908-961107_ Verified ORF_ "Nitric oxide oxidoreductase_ flavohemoglobin involved in nitric oxide detoxification; plays a role in the oxidative and nitrosative stress responses"	0.0502111	0.102943	0	0.341713	0.341713	0.341713	0	0	2	3	0	8	10	8	0	0
97	1	YDR385W EFT2 SGDID:S000002793_ Chr IV from 1243223-1245751_ Verified ORF_ "Elongation factor 2 (EF-2)_ also encoded by EFT1; catalyzes ribosomal translocation during protein synthesis; contains diphthamide_ the unique posttranslationally modified histidine residue specifically ADP-ribosylated by diphtheria toxin"	0	0.0525003	0	0	0	0.107757	0.196128	0.196128	0	2	0	0	0	5	13	11
	2	YOR133W EFT1 SGDID:S000005659_ Chr XV from 575099-577627_ Verified ORF_ "Elongation factor 2 (EF-2)_ also encoded by EFT2; catalyzes ribosomal translocation during protein synthesis; contains diphthamide_ the unique posttranslationally modified histidine residue specifically ADP-ribosylated by diphtheria toxin"	0	0.0525003	0	0	0	0.107757	0.196128	0.196128	0	2	0	0	0	5	13	11
99	1	YBR078W ECM33 SGDID:S000000282_ Chr II from 393118-393175_393506-394854_ Verified ORF_ "GPI-anchored protein of unknown function_ has a possible role in apical bud growth; GPI-anchoring on the plasma membrane crucial to function; phosphorylated in mitochondria; similar to Sps2p and Pst1p"	0.0660505	0.136464	0.136464	0	0.136464	0.136464	0.376857	0.211528	3	4	3	0	2	7	32	8
103	1	YDR304C CPR5 SGDID:S000002712_ Chr IV from 1072554-1071877_ reverse complement_ Verified ORF_ "Peptidyl-prolyl cis-trans isomerase (cyclophilin) of the endoplasmic reticulum_ catalyzes the cis-trans isomerization of peptide bonds N-terminal to proline residues; transcriptionally induced in response to unfolded proteins in the ER"	0.29155	0.185971	0.29155	0.29155	0	0.668101	0	0.089023	3	3	4	5	0	12	0	2
104	1	YMR215W GAS3 SGDID:S000004828_ Chr XIII from 696795-698369_ Verified ORF_ "Putative 1_3-beta-glucanosyltransferase_ has similarity to Gas1p; localizes to the cell wall"	0	0	0	0.0419746	0.0857111	0	0.637894	0.0857111	0	0	0	2	3	0	68	4
108	1	YLR414C YLR414C SGDID:S000004406_ Chr XII from 954141-953350_ reverse complement_ Uncharacterized ORF_ "Putative protein of unknown function; green fluorescent protein (GFP)-fusion protein localizes to the bud and cytoplasm; Hog1p is required for transcriptional induction in response to cell wall damage; YLR414C is not an essential gene"	0.258925	0.412538	0.412538	0.258925	0	0	0.412538	0.412538	2	8	6	4	0	0	16	6
111	1	YDR055W PST1 SGDID:S000002462_ Chr IV from 563526-564860_ Verified ORF_ "Cell wall protein that contains a putative GPI-attachment site; secreted by regenerating protoplasts; up-regulated by activation of the cell integrity pathway_ as mediated by Rlm1p; upregulated by cell wall damage via disruption of FKS1"	0.188502	0.188502	0.188502	0.122018	0.188502	0	0	0	7	6	5	4	10	0	0	0
114	1	YLR303W MET17 SGDID:S000004294_ Chr XII from 732544-733878_ Verified ORF_ "Methionine and cysteine synthase (O-acetyl homoserine-O-acetyl serine sulfhydrylase)_ required for sulfur amino acid synthesis"	0	0	0	0.100694	0.0491397	0.154782	0	0.271062	0	0	0	2	2	5	0	11
116	1	YOR099W KTR1 SGDID:S000005625_ Chr XV from 511826-513007_ Verified ORF_ "Alpha-1_2-mannosyltransferase involved in O- and N-linked protein glycosylation; type II membrane protein; member of the KRE2/MNT1 mannosyltransferase family"	0.0525003	0.0525003	0.165914	0	0	0	0.359356	0.227125	3	1	5	0	0	0	28	8
121	1	YDR533C HSP31 SGDID:S000002941_ Chr IV from 1502153-1501440_ reverse complement_ Verified ORF_ "Possible chaperone and cysteine protease with similarity to E. coli Hsp31; member of the DJ-1/ThiJ/PfpI superfamily_ which includes human DJ-1 involved in Parkinson's disease; exists as a dimer and contains a putative metal-binding site"	0	0	0	0.185971	0.185971	0.29155	0	0.668101	0	0	0	3	4	10	0	25
122	1	YLR249W YEF3 SGDID:S000004239_ Chr XII from 636782-639916_ Verified ORF_ "Translational elongation factor 3_ stimulates the binding of aminoacyl-tRNA (AA-tRNA) to ribosomes by releasing EF-1 alpha from the ribosomal complex; contains two ABC cassettes; binds and hydrolyses ATP"	0	0	0	0	0	0.0680004	0.218188	0.0448348	0	0	0	0	0	6	22	3
126	1	YDR044W HEM13 SGDID:S000002451_ Chr IV from 546641-547627_ Verified ORF_ "Coproporphyrinogen III oxidase_ an oxygen requiring enzyme that catalyzes the sixth step in the heme biosynthetic pathway; localizes to the mitochondrial inner membrane; transcription is repressed by oxygen and heme (via Rox1p and Hap1p)"	0	0	0	0.301025	0.584893	0	0	0	0	0	0	5	13	0	0	0
132	1	YLR342W FKS1 SGDID:S000004334_ Chr XII from 809997-815627_ Verified ORF_ "Catalytic subunit of 1_3-beta-D-glucan synthase_ functionally redundant with alternate catalytic subunit Gsc2p; binds to regulatory subunit Rho1p; involved in cell wall synthesis and maintenance; localizes to sites of cell wall remodeling"	0	0	0	0	0	0	0.128838	0.0370256	0	0	0	0	0	0	20	3
136	1	YJR123W RPS5 SGDID:S000003884_ Chr X from 651892-652569_ Verified ORF_ "Protein component of the small (40S) ribosomal subunit_ the least basic of the non-acidic ribosomal proteins; phosphorylated in vivo; essential for viability; has similarity to E. coli S7 and rat S5 ribosomal proteins"	0	0.245197	0	0	0	0.389495	0.389495	0.550516	0	3	0	0	0	9	9	10
148	1	YGR032W GSC2 SGDID:S000003264_ Chr VII from 548268-553955_ Verified ORF_ "Catalytic subunit of 1_3-beta-glucan synthase_ involved in formation of the inner layer of the spore wall; activity positively regulated by Rho1p and negatively by Smk1p; has similarity to an alternate catalytic subunit_ Fks1p (Gsc1p)"	0	0	0	0	0	0	0.118533	0.0380451	0	0	0	0	0	0	21	3
153	1	YJR148W BAT2 SGDID:S000003909_ Chr X from 705735-706865_ Verified ORF_ "Cytosolic branched-chain amino acid aminotransferase_ homolog of murine ECA39; highly expressed during stationary phase and repressed during logarithmic phase"	0	0	0	0	0	0.245197	0.115884	0.178769	0	0	0	0	0	17	4	10
164	1	YLR178C TFS1 SGDID:S000004168_ Chr XII from 513823-513164_ reverse complement_ Verified ORF_ "Carboxypeptidase Y inhibitor_ function requires acetylation by the NatB N-terminal acetyltransferase; phosphatidylethanolamine-binding protein involved in protein kinase A signaling pathway"	0	0	0	0	0.333521	0	0	0.778279	0	0	0	0	3	0	0	12
165	1	YKL157W APE2 SGDID:S000001640_ Chr XI from 154996-155276_155660-158186_ Verified ORF_ "Zinc-dependent metallopeptidase yscII_ may have a role in obtaining leucine from dipeptide substrates; sequence coordinates have changed since RT-PCR analysis showed that the adjacent ORF YKL158W comprises the 5' exon of APE2/YKL157W"	0	0	0	0	0	0.111403	0	0.111403	0	0	0	0	0	12	0	10
167	1	YKL216W URA1 SGDID:S000001699_ Chr XI from 25216-26160_ Verified ORF_ "Dihydroorotate dehydrogenase_ catalyzes the fourth enzymatic step in the de novo biosynthesis of pyrimidines_ converting dihydroorotic acid into orotic acid"	0	0	0	0	0	0.539927	0.154782	0.154782	0	0	0	0	0	14	3	3
171	1	YNL117W MLS1 SGDID:S000005061_ Chr XIV from 406360-408024_ Verified ORF_ "Malate synthase_ enzyme of the glyoxylate cycle_ involved in utilization of non-fermentable carbon sources; expression is subject to carbon catabolite repression; localizes in peroxisomes during growth in oleic acid medium"	0	0	0	0	0	0.355425	0	0.0907767	0	0	0	0	0	16	0	3
173	1	YLL026W HSP104 SGDID:S000003949_ Chr XII from 88622-91348_ Verified ORF_ "Heat shock protein that cooperates with Ydj1p (Hsp40) and Ssa1p (Hsp70) to refold and reactivate previously denatured_ aggregated proteins; responsive to stresses including: heat_ ethanol_ and sodium arsenite; involved in [PSI+] propagation"	0	0	0	0	0	0	0	0.24665	0	0	0	0	0	0	0	12
176	1	YMR105C PGM2 SGDID:S000004711_ Chr XIII from 477605-475896_ reverse complement_ Verified ORF_ "Phosphoglucomutase_ catalyzes the conversion from glucose-1-phosphate to glucose-6-phosphate_ which is a key step in hexose metabolism; functions as the acceptor for a Glc-phosphotransferase"	0	0	0	0	0	0	0	0.389495	0	0	0	0	0	0	0	17
179	1	YMR169C ALD3 SGDID:S000004779_ Chr XIII from 600871-599351_ reverse complement_ Verified ORF_ "Cytoplasmic aldehyde dehydrogenase_ involved in beta-alanine synthesis; uses NAD+ as the preferred coenzyme; very similar to Ald2p; expression is induced by stress and repressed by glucose"	0	0	0	0	0	0	0	0.420831	0	0	0	0	0	0	0	19
180	1	YOL030W GAS5 SGDID:S000005390_ Chr XV from 268188-269642_ Verified ORF_ "1_3-beta-glucanosyltransferase_ has similarity to Gas1p; localizes to the cell wall"	0	0.110336	0	0.053725	0.169989	0	0.169989	0	0	2	0	2	3	0	11	0
185	1	YBR031W RPL4A SGDID:S000000235_ Chr II from 300166-301254_ Verified ORF_ "N-terminally acetylated protein component of the large (60S) ribosomal subunit_ nearly identical to Rpl4Bp and has similarity to E. coli L4 and rat L4 ribosomal proteins"	0	0	0	0	0	0.136464	0.211528	0.211528	0	0	0	0	0	3	10	6
	2	YDR012W RPL4B SGDID:S000002419_ Chr IV from 471851-472939_ Verified ORF_ "Protein component of the large (60S) ribosomal subunit_ nearly identical to Rpl4Ap and has similarity to E. coli L4 and rat L4 ribosomal proteins"	0	0	0	0	0	0.136464	0.211528	0.211528	0	0	0	0	0	3	10	6
191	1	YHR208W BAT1 SGDID:S000001251_ Chr VIII from 517532-518713_ Verified ORF_ "Mitochondrial branched-chain amino acid aminotransferase_ homolog of murine ECA39; highly expressed during logarithmic phase and repressed during stationary phase"	0	0	0	0	0	0.299081	0	0.110336	0	0	0	0	0	14	0	7
202	1	YLR075W RPL10 SGDID:S000004065_ Chr XII from 282928-283593_ Verified ORF_ "Protein component of the large (60S) ribosomal subunit_ responsible for joining the 40S and 60S subunits; regulates translation initiation; has similarity to rat L10 ribosomal protein and to members of the QM gene family"	0	0	0	0.115884	0	0.115884	0.389495	0.115884	0	0	0	1	0	2	10	4
204	1	YEL039C CYC7 SGDID:S000000765_ Chr V from 79977-79636_ reverse complement_ Verified ORF_ "Cytochrome c isoform 2_ expressed under hypoxic conditions; electron carrier of the mitochondrial intermembrane space that transfers electrons from ubiquinone-cytochrome c oxidoreductase to cytochrome c oxidase during cellular respiration"	0	0.145048	0	0.145048	0.145048	0.145048	0.145048	0.145048	0	5	0	6	3	7	11	7
211	1	YNL208W YNL208W SGDID:S000005152_ Chr XIV from 254419-255018_ Verified ORF_ "Protein of unknown function; may interact with ribosomes_ based on co-purification experiments; authentic_ non-tagged protein is detected in purified mitochondria in high-throughput studies; potential orthologs found in other fungi"	0	0	0.154782	0.154782	0	0	0.333521	0.333521	0	0	2	2	0	0	27	2
224	1	YDR261C EXG2 SGDID:S000002669_ Chr IV from 979206-977518_ reverse complement_ Verified ORF_ "Exo-1_3-beta-glucanase_ involved in cell wall beta-glucan assembly; may be anchored to the plasma membrane via a glycosylphosphatidylinositol (GPI) anchor"	0	0	0	0	0	0	0.204052	0	0	0	0	0	0	0	11	0
235	1	YJL034W KAR2 SGDID:S000003571_ Chr X from 381322-383370_ Verified ORF_ "ATPase involved in protein import into the ER_ also acts as a chaperone to mediate protein folding in the ER and may play a role in ER export of soluble proteins; regulates the unfolded protein response via interaction with Ire1p"	0	0	0	0	0	0.136464	0	0.0324972	0	0	0	0	0	10	0	1
272	1	YPL235W RVB2 SGDID:S000006156_ Chr XVI from 103232-104647_ Verified ORF_ "Essential protein involved in transcription regulation; component of chromatin remodeling complexes; required for assembly and function of the INO80 complex; member of the RUVB-like protein family"	0	0.0427539	0	0.0427539	0	0.0427539	0	0.0427539	0	20	0	12	0	29	0	5
